# Supplementary material for: Splitting the leafmining shield-bearer moth genus Antispila Hübner (Lepidoptera, Heliozelidae): North American species with reduced venation placed in Aspilanta new genus, with a review of heliozelid morphology
Source: Zookeys. 2020 Aug 10;957:105–61. doi: 10.3897/zookeys.957.53908 (PMC7431445; doi:10.3897/zookeys.957.53908)
Supplement: XML Treatment for Aspilanta [file zookeys.957.53908-treatment1.xml]

<!DOCTYPE tp:taxon-treatment
  PUBLIC "-//TaxonX//DTD Taxonomic Treatment Publishing DTD v0 20100105//EN" "tax-treatment-NSO.dtd">
<tp:taxon-treatment xmlns:tp="http://www.plazi.org/taxpub"><tp:treatment-meta><kwd-group><label>Taxon classification</label><kwd><named-content xmlns:xlink="http://www.w3.org/1999/xlink" content-type="kingdom">Animalia</named-content></kwd><kwd><named-content xmlns:xlink="http://www.w3.org/1999/xlink" content-type="order">Lepidoptera</named-content></kwd><kwd><named-content xmlns:xlink="http://www.w3.org/1999/xlink" content-type="family">Heliozelidae</named-content></kwd></kwd-group><mixed-citation publication-type="journal"><person-group><name><surname>van Nieukerken</surname><given-names>Erik J.</given-names></name><name><surname>Eiseman</surname><given-names>Charles S.</given-names></name></person-group><article-title>Splitting the leafmining shield-bearer moth genus <italic><tp:taxon-name><tp:taxon-name-part taxon-name-part-type="genus" reg="Antispila">Antispila</tp:taxon-name-part></tp:taxon-name></italic> Hübner (<tp:taxon-name><tp:taxon-name-part taxon-name-part-type="order">Lepidoptera</tp:taxon-name-part></tp:taxon-name>, <tp:taxon-name><tp:taxon-name-part taxon-name-part-type="family">Heliozelidae</tp:taxon-name-part></tp:taxon-name>): North American species with reduced venation placed in <italic><tp:taxon-name><tp:taxon-name-part taxon-name-part-type="genus" reg="Aspilanta">Aspilanta</tp:taxon-name-part></tp:taxon-name></italic> new genus, with a review of heliozelid morphology</article-title><source>Zookeys</source><day>10</day><month>8</month><year>2020</year><volume>957</volume><fpage>105</fpage><lpage>161</lpage><pub-id pub-id-type="doi">10.3897/zookeys.957.53908</pub-id></mixed-citation></tp:treatment-meta><tp:nomenclature><label>Genus</label><tp:taxon-name><object-id xmlns:xlink="http://www.w3.org/1999/xlink" content-type="arpha" xlink:type="simple">DA371C2B-878A-5F83-A346-E02D9EE0BF83</object-id>
            <tp:taxon-name-part taxon-name-part-type="genus" reg="Aspilanta">Aspilanta</tp:taxon-name-part>
            <object-id xmlns:xlink="http://www.w3.org/1999/xlink" content-type="zoobank" xlink:type="simple">http://zoobank.org/897EE415-F1AF-46A8-9404-49EFC6E2D80A</object-id>
          </tp:taxon-name><tp:taxon-status xmlns:xlink="http://www.w3.org/1999/xlink" xlink:type="simple">gen. n.</tp:taxon-status><tp:nomenclature-citation-list><tp:nomenclature-citation><tp:taxon-name>
                <tp:taxon-name-part taxon-name-part-type="genus" reg="Antispila">Antispila</tp:taxon-name-part></tp:taxon-name><comment>: auct. partim, nec Hübner, 1825.</comment></tp:nomenclature-citation><tp:nomenclature-citation><tp:taxon-name>
                <tp:taxon-name-part taxon-name-part-type="genus" reg="Antispila">Antispila</tp:taxon-name-part> <tp:taxon-name-part taxon-name-part-type="species" reg="ampelopsifoliella">ampelopsifoliella</tp:taxon-name-part></tp:taxon-name><comment> group; van <xref ref-type="bibr" rid="B79">Nieukerken et al. 2012</xref>: 66.</comment></tp:nomenclature-citation><tp:nomenclature-citation><tp:taxon-name>
                <tp:taxon-name-part taxon-name-part-type="genus" reg="Antispila">Antispila</tp:taxon-name-part>
              </tp:taxon-name><comment>“group II”; <xref ref-type="bibr" rid="B69">Milla et al. 2019</xref>: 133.</comment></tp:nomenclature-citation></tp:nomenclature-citation-list></tp:nomenclature><tp:treatment-sec sec-type="type species" id="SECID0EGBAG"><title>Type species.</title><p><italic><tp:taxon-name><tp:taxon-name-part taxon-name-part-type="genus" reg="Antispila">Antispila</tp:taxon-name-part> <tp:taxon-name-part taxon-name-part-type="species" reg="oinophylla">oinophylla</tp:taxon-name-part></tp:taxon-name></italic> van Nieukerken &amp; Wagner, 2012: 38, by present designation.</p></tp:treatment-sec><tp:treatment-sec sec-type="Differential diagnosis" id="SECID0EXBAG"><title>Differential diagnosis.</title><p>Very small moths, wingspan between 4.0 and 6.2 mm, with a forewing pattern of metallic–silvery markings, comprising an oblique fascia at ¼, a postmedial pair of spots (one costal and one dorsal), and usually a small apical spot (only absent in <italic><tp:taxon-name><tp:taxon-name-part taxon-name-part-type="genus" reg="Aspilanta">A.</tp:taxon-name-part> <tp:taxon-name-part taxon-name-part-type="species" reg="viticordifoliella">viticordifoliella</tp:taxon-name-part></tp:taxon-name></italic>); fringe line more or less distinct. Males never with androconial scales or hair-pencils. Antennae with only 16–20 segments. <italic><tp:taxon-name><tp:taxon-name-part taxon-name-part-type="genus" reg="Antispila">Antispila</tp:taxon-name-part></tp:taxon-name></italic> species in North America never have an apical spot. <italic><tp:taxon-name><tp:taxon-name-part taxon-name-part-type="genus" reg="Aspilanta">Aspilanta</tp:taxon-name-part></tp:taxon-name></italic> species are diagnosed by the reduced venation (Figs <xref ref-type="fig" rid="F2">9</xref>–<xref ref-type="fig" rid="F3">13</xref>); in <italic><tp:taxon-name><tp:taxon-name-part taxon-name-part-type="genus" reg="Antispila">Antispila</tp:taxon-name-part></tp:taxon-name></italic> the discoidal cell is present and more veins are retained (illustrated in van <xref ref-type="bibr" rid="B79">Nieukerken et al. 2012</xref>; van <xref ref-type="bibr" rid="B80">Nieukerken et al. 2018</xref>); most <italic><tp:taxon-name><tp:taxon-name-part taxon-name-part-type="genus" reg="Antispila">Antispila</tp:taxon-name-part></tp:taxon-name></italic> species are larger and have more antennal segments. Separated from <italic><tp:taxon-name><tp:taxon-name-part taxon-name-part-type="genus" reg="Heliozela">Heliozela</tp:taxon-name-part></tp:taxon-name></italic> species by more extensive colour pattern and apical spot, and <italic><tp:taxon-name><tp:taxon-name-part taxon-name-part-type="genus" reg="Heliozela">Heliozela</tp:taxon-name-part></tp:taxon-name></italic> species have the venation with discoidal cell and a distinct epiphysis on foreleg. <italic><tp:taxon-name><tp:taxon-name-part taxon-name-part-type="genus" reg="Coptodisca">Coptodisca</tp:taxon-name-part></tp:taxon-name></italic> species are readily recognised by their colour pattern (<xref ref-type="bibr" rid="B2">Bernardo et al. 2015</xref>; <xref ref-type="bibr" rid="B28">Eiseman 2019</xref>). The genera <italic><tp:taxon-name><tp:taxon-name-part taxon-name-part-type="genus" reg="Holocacista">Holocacista</tp:taxon-name-part></tp:taxon-name></italic> and <italic><tp:taxon-name><tp:taxon-name-part taxon-name-part-type="genus" reg="Antispilina">Antispilina</tp:taxon-name-part></tp:taxon-name></italic>, not yet known from the New World, have a very similar venation, but always lack the apical spot. Moreover, <italic><tp:taxon-name><tp:taxon-name-part taxon-name-part-type="genus" reg="Holocacista">Holocacista</tp:taxon-name-part></tp:taxon-name></italic> species have a small epiphysis on the foreleg, and the phallus bears an unusually long, often recurved appendix.</p></tp:treatment-sec><tp:treatment-sec sec-type="description" id="SECID0EGFAG"><title>Description.</title><p><bold>Adults</bold> (Figs <xref ref-type="fig" rid="F1">1–8</xref>, <xref ref-type="fig" rid="F10">45–50</xref>). Very small moths, forewing length ca. 1.8–2.8 mm (wingspan ca. 4.0–6.2 mm), no sexual dimorphism.</p><p><italic>Head</italic> (Figs <xref ref-type="fig" rid="F4">14–18</xref>). Almost oval in outline. Eyes in latero-ventral position, ventral margin not reaching lower margin of head. No sutures present. Anterior tentorial arms very slender, prominently curved laterally before converging towards frons. Vestiture comprising lamellar scales, closely appressed on head, in dry specimens scales on vertex sometimes raised, probably an artefact as a result of drying. Mouthparts: labrum narrow, pilifers absent. Mandibles small, as long as broad, relatively well sclerotised (Fig. <xref ref-type="fig" rid="F4">16</xref>). Maxilla with galea well developed and almost twice as long as head; maxillary palp reduced to a single segment. Labial palp well developed, 3-segmented, drooping, slightly shorter than head capsule; distal segment almost 3× as long as second segment; depression for Organ von Rath not seen. Antenna (Figs <xref ref-type="fig" rid="F4">14</xref>, <xref ref-type="fig" rid="F4">18</xref>) ca. half length of forewing with 14–18 flagellomeres (16–20 segments) [best counted in denuded specimens on slides], no sexual dimorphism. Scape and pedicel of equal length, slightly shorter and wider than flagellomeres. Flagellomeres (Fig. <xref ref-type="fig" rid="F4">18</xref>) cylindrical, ca. twice as long as wide, each with two annuli of scales, most dark, some apical flagellomeres may be white. Pecten present, but not easily visible; with ca. 4–5 hairs.</p><p><italic>Thorax</italic>. Vestiture of appressed lamellar scales, either concolourous with ground colour of forewings or more metallic and similar to vestiture of head. Foreleg (Fig. <xref ref-type="fig" rid="F4">20</xref>) without epiphysis.</p><p><italic>Wings</italic>. Male retinaculum a series of 7–12 hook-shaped bristles (Fig. <xref ref-type="fig" rid="F4">19</xref>), arising from a thickened serrate portion of Sc. Frenulum in male a strong curved bristle (Figs <xref ref-type="fig" rid="F3">12</xref>, <xref ref-type="fig" rid="F3">13</xref>), in female two bristles present (Fig. <xref ref-type="fig" rid="F2">10</xref>); pseudofrenular bristles in male absent. Humeral field with scattered microtrichia, otherwise microtrichia restricted on wing membrane to area just posterior to retinaculum, arranged in longitudinal rows. Scale sockets regularly spaced, not in distinct rows.</p><p><italic>Venation</italic> (Figs <xref ref-type="fig" rid="F2">9</xref>–<xref ref-type="fig" rid="F3">13</xref>). Forewing with Sc to middle of costa. R unbranched, a separate vein, to costa, but a persistent trachea connecting R with Rs+M+CuA. Rs+M+CuA ending in 3–4 branches, interpreted as Rs1+2 to costa, Rs3+4 to termen, M and CuA to dorsum. Hindwing with Sc+R to costa, Rs+ M with 2–3 branches, Rs to costa, 1 or 2 branches of M to termen and dorsum; CuA a separate vein to dorsum.</p><p><italic>Wing pattern</italic> (Figs <xref ref-type="fig" rid="F1">1–8</xref>). On forewing typically comprising a silvery white metallic fascia at 1/3, widest at dorsum, and a similarly coloured pair of opposite spots at 2/3 on a dark background, brown to black, with a small silvery blue spot in apex, equidistant to dorsum, costa and fringe line, but the apical spot is absent in <italic><tp:taxon-name><tp:taxon-name-part taxon-name-part-type="genus" reg="Aspilanta">A.</tp:taxon-name-part> <tp:taxon-name-part taxon-name-part-type="species" reg="viticordifoliella">viticordifoliella</tp:taxon-name-part></tp:taxon-name></italic>. A fringe line often present, with fringe scales pale. Hindwing uniform grey. Androconial scales absent in all species examined.</p><p><italic>Pregenital abdomen</italic>. Abdominal sclerites weakly sclerotised. Anterior sternum II subtriangular, free.</p><p><italic>Male genitalia</italic> (Figs <xref ref-type="fig" rid="F5">21–28</xref>). Vinculum (SIX) very long, anteriorly often reaching beyond anterior margin of segment VI, almost cylindrical; approximately 2/3 of total length of genitalia. Tegumen (TIX) narrow, often bilobed, or medially indented, or truncate; probably a composite structure with uncus. Gnathos absent. Valva approximately triangular, with stalked pectinifer halfway to inner margin, pecten comprising 10–22 blunt sensilla (comb teeth); transtilla typically with medial anterior projection, sublateral processes long. Phallocrypt (manica) with some to many strongly sclerotised conical spines, often arranged in an asymmetric fashion, or with many smaller spines. Phallus outer tube often with remarkable appendices of different sizes and shapes. Juxta present, often bilobed or arrow shaped, in <italic><tp:taxon-name><tp:taxon-name-part taxon-name-part-type="genus" reg="Aspilanta"/><tp:taxon-name-part taxon-name-part-type="species" reg="hydrangaeella">hydrangaeella</tp:taxon-name-part></tp:taxon-name></italic> with extra spines laterally.</p><p><italic>Female genitalia</italic> (Figs <xref ref-type="fig" rid="F6">29–33</xref>). SVIII truncate, TVIII deeply indented. Oviscapt with few lateral cusps. Anterior and posterior apophyses subequal in length, a short interapodemal process between anterior apophyses (Fig. <xref ref-type="fig" rid="F6">29</xref>). Spermathecal papilla usually with circular sclerotisation. Ductus spermathecae with several coils.</p><p><italic>Larva</italic> (Figs <xref ref-type="fig" rid="F7">34–42</xref>). Yellow or whitish, usually with brown to almost black head capsule and prothoracic sclerites and dark anal plates; no plates present on other segments, but concentration of cuticular swellings can give impression of darker plates on abdomen in some species. Head prognathous, 2 stemmata at either side. Thorax with elongate dorsal and ventral sclerites without adornment; 10<sup>th</sup> (last) abdominal segment with single dorsal and paired ventral sclerites, with several prominent setae; other thoracic and abdominal segments covered with small transverse swellings. Legs and prolegs absent but paired ambulatory calli on T2 and T3 (ventral and dorsal) and fused ventro-medial calli on A3–6. Number of instars unknown, but likely with four feeding instars and a fifth non-feeding instar that constructs the case in which it pupates, in analogy to <italic><tp:taxon-name><tp:taxon-name-part taxon-name-part-type="genus" reg="Holocacista">Holocacista</tp:taxon-name-part></tp:taxon-name></italic>, <italic><tp:taxon-name><tp:taxon-name-part taxon-name-part-type="genus" reg="Coptodisca">Coptodisca</tp:taxon-name-part></tp:taxon-name></italic>, <italic><tp:taxon-name><tp:taxon-name-part taxon-name-part-type="genus" reg="Antispila">Antispila</tp:taxon-name-part></tp:taxon-name></italic> and <italic><tp:taxon-name><tp:taxon-name-part taxon-name-part-type="genus" reg="Heliozela">Heliozela</tp:taxon-name-part></tp:taxon-name></italic> (<xref ref-type="bibr" rid="B25">Dziurzyński 1948</xref>, <xref ref-type="bibr" rid="B26">1952</xref>; <xref ref-type="bibr" rid="B62">Marchi 1956</xref>; <xref ref-type="bibr" rid="B86">Prota 1962</xref>; <xref ref-type="bibr" rid="B61">Maier 1988</xref>).</p></tp:treatment-sec><tp:treatment-sec sec-type="biology" id="SECID0EFLAG"><title>Biology.</title><p>Host plants. Most species feed on <tp:taxon-name><tp:taxon-name-part taxon-name-part-type="family">Vitaceae</tp:taxon-name-part></tp:taxon-name>, one each on <tp:taxon-name><tp:taxon-name-part taxon-name-part-type="family">Hydrangeaceae</tp:taxon-name-part></tp:taxon-name> and <tp:taxon-name><tp:taxon-name-part taxon-name-part-type="family">Myricaceae</tp:taxon-name-part></tp:taxon-name>.</p></tp:treatment-sec><tp:treatment-sec sec-type="Life history" id="SECID0E1LAG"><title>Life history.</title><p>Eggs are inserted in leaf tissue, often near a vein or leaf margin. All species construct leafmines, either starting as a narrow linear mine and later widening into a blotch, or sometimes starting almost immediately as a blotch mine. All frass is deposited in the mine, initially filling or irregularly scattered in the linear portion, later often scattered in the blotch or pushed by the larva to one side. During the penultimate (fourth) instar an oval section is cut out from both epidermal layers, forming a portable case or “shield”. This shield (Figs <xref ref-type="fig" rid="F11">55</xref>, <xref ref-type="fig" rid="F12">68</xref>, <xref ref-type="fig" rid="F13">76</xref>, <xref ref-type="fig" rid="F15">93</xref>, <xref ref-type="fig" rid="F16">106</xref>), later forming the cocoon, is more or less flat, without the raised central ridge that is characteristic for <italic><tp:taxon-name><tp:taxon-name-part taxon-name-part-type="genus" reg="Antispila">Antispila</tp:taxon-name-part></tp:taxon-name></italic>. The larva descends with its shield on a strand of silk and may wander for some distance before finally attaching the shield at one end to a substrate (leaf, trunk, leaf litter, etc.), where it moults to the fifth non-feeding instar and later pupates. The pupa protrudes from the opposite end of the shield when the adult emerges. As far as we know, most species are bivoltine, overwintering as fifth instar larva in the cocoon, but <italic><tp:taxon-name><tp:taxon-name-part taxon-name-part-type="genus" reg="Aspilanta">A.</tp:taxon-name-part> <tp:taxon-name-part taxon-name-part-type="species" reg="voraginella">voraginella</tp:taxon-name-part></tp:taxon-name></italic> and possibly <italic><tp:taxon-name><tp:taxon-name-part taxon-name-part-type="genus" reg="Aspilanta">A.</tp:taxon-name-part> <tp:taxon-name-part taxon-name-part-type="species" reg="ampelopsifoliella">ampelopsifoliella</tp:taxon-name-part></tp:taxon-name></italic> are univoltine. Adults are usually day flying and can be swept from the hosts, but rarely come to light. Several specimens were taken in Malaise traps (DNA barcoded material) and in several cases provide the only accurate phenology data for adults.</p></tp:treatment-sec><tp:treatment-sec sec-type="distribution" id="SECID0ERNAG"><title>Distribution.</title><p>North America; DNA barcodes suggest a rich fauna in Central America: Mexico, Honduras, Costa Rica, likely also elsewhere in the Neotropics (see under Composition).</p></tp:treatment-sec><tp:treatment-sec sec-type="etymology" id="SECID0EWNAG"><title>Etymology.</title><p>The name <italic><tp:taxon-name><tp:taxon-name-part taxon-name-part-type="genus" reg="Aspilanta">Aspilanta</tp:taxon-name-part></tp:taxon-name></italic> is an anagram of <italic><tp:taxon-name><tp:taxon-name-part taxon-name-part-type="genus" reg="Antispila">Antispila</tp:taxon-name-part></tp:taxon-name></italic>, where one “i” was replaced by an “a”. The gender of the name is to be regarded as feminine.</p></tp:treatment-sec><tp:treatment-sec sec-type="Composition" id="SECID0EKOAG"><title>Composition.</title><p>In the checklist below we provide the original genus in brackets, type locality, and the hostplant of the types. The species are listed according to the position in the recent phylogenetic analyses (<xref ref-type="bibr" rid="B68">Milla et al. 2017</xref>, <xref ref-type="bibr" rid="B69">2019</xref>).</p><p>We also include the candidate species <italic><tp:taxon-name><tp:taxon-name-part taxon-name-part-type="genus" reg="Aspilanta">Aspilanta</tp:taxon-name-part></tp:taxon-name></italic> “Vitis1_USA” (van <xref ref-type="bibr" rid="B79">Nieukerken et al. 2012</xref>) and <italic><tp:taxon-name><tp:taxon-name-part taxon-name-part-type="genus" reg="Aspilanta">A.</tp:taxon-name-part></tp:taxon-name></italic> “Vitis.arizonica_USA”. Some publicly available DNA barcodes (Fig. <xref ref-type="fig" rid="F9">44</xref>) closely match confirmed <italic><tp:taxon-name><tp:taxon-name-part taxon-name-part-type="genus" reg="Aspilanta">Aspilanta</tp:taxon-name-part></tp:taxon-name></italic> sequences, suggesting further candidate species and a rich fauna in Mexico, Honduras and Costa Rica, but until these taxa are examined morphologically, we omit them. The following BINs are concerned: Mexico: BOLD:ACZ5051, BOLD:ACP0240, BOLD:ACO9420, BOLD:ACU0821, BOLD:ACT4781; Costa Rica: BOLD:ADA1988, BOLD:ACL9188; Honduras: BOLD:ACF9350.</p><p>The Neotropic species <italic><tp:taxon-name><tp:taxon-name-part taxon-name-part-type="genus" reg="Antispila">Antispila</tp:taxon-name-part> <tp:taxon-name-part taxon-name-part-type="species" reg="trypherantis">trypherantis</tp:taxon-name-part></tp:taxon-name></italic> Meyrick, 1916 (Guyana), <italic><tp:taxon-name><tp:taxon-name-part taxon-name-part-type="genus" reg="Aspilanta">A.</tp:taxon-name-part> <tp:taxon-name-part taxon-name-part-type="species" reg="pentalitha">pentalitha</tp:taxon-name-part></tp:taxon-name></italic> Meyrick, 1916 (Guyana) and <italic><tp:taxon-name><tp:taxon-name-part taxon-name-part-type="genus" reg="Aspilanta">A.</tp:taxon-name-part> <tp:taxon-name-part taxon-name-part-type="species" reg="cyclosema">cyclosema</tp:taxon-name-part></tp:taxon-name></italic> Meyrick, 1921 (Brazil) may also belong in <italic><tp:taxon-name><tp:taxon-name-part taxon-name-part-type="genus" reg="Aspilanta">Aspilanta</tp:taxon-name-part></tp:taxon-name></italic>, based on their original descriptions that cite the presence of an apical dot, but without examination of types, we refrain from recombination here. Also the Patagonian group of species, associated with <italic><tp:taxon-name><tp:taxon-name-part taxon-name-part-type="genus" reg="Nothofagus">Nothofagus</tp:taxon-name-part></tp:taxon-name></italic> (<tp:taxon-name><tp:taxon-name-part taxon-name-part-type="family">Nothofagaceae</tp:taxon-name-part></tp:taxon-name>), for which Nielsen in his unpublished thesis proposed the name “<italic><tp:taxon-name><tp:taxon-name-part taxon-name-part-type="genus" reg="Neospila">Neospila</tp:taxon-name-part></tp:taxon-name></italic>”, could belong in <italic><tp:taxon-name><tp:taxon-name-part taxon-name-part-type="genus" reg="Aspilanta">Aspilanta</tp:taxon-name-part></tp:taxon-name></italic> on the basis of the very similar externals (Fig. <xref ref-type="fig" rid="F1">7</xref>), although following the latest phylogeny, where it occurs as Genus14, its inclusion would make <italic><tp:taxon-name><tp:taxon-name-part taxon-name-part-type="genus" reg="Aspilanta">Aspilanta</tp:taxon-name-part></tp:taxon-name></italic> paraphyletic (<xref ref-type="bibr" rid="B69">Milla et al. 2019</xref>) (Fig. <xref ref-type="fig" rid="F8">43</xref>).</p><p>In the Museum of Comparative Zoology (Cambridge, MA), there is a series of externally similar moths of unknown provenance, ex coll. Dietz, allegedly reared from poison ivy, (<italic><tp:taxon-name><tp:taxon-name-part taxon-name-part-type="genus" reg="Toxicodendron">Toxicodendron</tp:taxon-name-part> <tp:taxon-name-part taxon-name-part-type="species" reg="radicans">radicans</tp:taxon-name-part></tp:taxon-name></italic>, <tp:taxon-name><tp:taxon-name-part taxon-name-part-type="family">Anacardiaceae</tp:taxon-name-part></tp:taxon-name>) with the manuscript name “<italic><tp:taxon-name><tp:taxon-name-part taxon-name-part-type="genus" reg="Antispila">Antispila</tp:taxon-name-part> <tp:taxon-name-part taxon-name-part-type="species" reg="rhoifoliella">rhoifoliella</tp:taxon-name-part></tp:taxon-name></italic>” (handwritten label: <italic>on Rhus <tp:taxon-name><tp:taxon-name-part taxon-name-part-type="genus" reg="Toxicodendron"/><tp:taxon-name-part taxon-name-part-type="species" reg="radicans">radicans</tp:taxon-name-part></tp:taxon-name>. Coll 9.7.[18]99, many mines empty, larva pale, green frass line; head + 1 dark brown. [word crossed out] mine begins with a fine tract along edge of leaf, expands &amp; frass collects along edge of mine</italic>.). These specimens have emergence dates of 1–20 June 1900 (written as “19C”). As we have never seen such mines on poison ivy we cannot exclude the possibility that Virginia creeper was mistaken for poison ivy, as both often grow together; in this case the series would likely represent <italic><tp:taxon-name><tp:taxon-name-part taxon-name-part-type="genus" reg="Aspilanta">Aspilanta</tp:taxon-name-part> <tp:taxon-name-part taxon-name-part-type="species" reg="ampelopsifoliella">ampelopsifoliella</tp:taxon-name-part></tp:taxon-name></italic>. We thus ignore this information until these specimens have been examined in more detail.</p></tp:treatment-sec><tp:treatment-sec><!--Section generated to contain objects referenced in tp:taxon-treatment.--><fig id="F2" position="float" orientation="portrait"><object-id xmlns:xlink="http://www.w3.org/1999/xlink" content-type="doi" xlink:type="simple">10.3897/zookeys.957.53908.figures9-11</object-id><object-id xmlns:xlink="http://www.w3.org/1999/xlink" content-type="arpha" xlink:type="simple">A5D93501-8698-5928-9EF2-1E48AAF211FA</object-id><label>Figures 9–11.</label><caption><p><italic><tp:taxon-name><tp:taxon-name-part taxon-name-part-type="genus" reg="Aspilanta">Aspilanta</tp:taxon-name-part></tp:taxon-name></italic> species, denuded wings, showing venation. <bold>9</bold><italic><tp:taxon-name><tp:taxon-name-part taxon-name-part-type="genus" reg="Aspilanta">A.</tp:taxon-name-part> <tp:taxon-name-part taxon-name-part-type="species" reg="oinophylla">oinophylla</tp:taxon-name-part></tp:taxon-name></italic>, male, veins labelled, <named-content xmlns:xlink="http://www.w3.org/1999/xlink" content-type="dwc:institutional_code" xlink:type="simple">RMNH</named-content>.INS.24257 <bold>10</bold><italic><tp:taxon-name><tp:taxon-name-part taxon-name-part-type="genus" reg="Aspilanta">A.</tp:taxon-name-part> <tp:taxon-name-part taxon-name-part-type="species" reg="hydrangaeella">hydrangaeella</tp:taxon-name-part></tp:taxon-name></italic>, female, <named-content xmlns:xlink="http://www.w3.org/1999/xlink" content-type="dwc:institutional_code" xlink:type="simple">RMNH</named-content>.INS.25191 <bold>11</bold><italic><tp:taxon-name><tp:taxon-name-part taxon-name-part-type="genus" reg="Aspilanta">A.</tp:taxon-name-part> <tp:taxon-name-part taxon-name-part-type="species" reg="ampelopsifoliella">ampelopsifoliella</tp:taxon-name-part></tp:taxon-name></italic>, male, <named-content xmlns:xlink="http://www.w3.org/1999/xlink" content-type="dwc:institutional_code" xlink:type="simple">RMNH</named-content>.INS.24376. Scale bars: 500 μm.</p></caption><graphic xmlns:xlink="http://www.w3.org/1999/xlink" xlink:href="zookeys-957-105-g002.jpg" position="float" orientation="portrait" xlink:type="simple" id="oo_440913.jpg"><uri content-type="original_file" xlink:type="simple">https://binary.pensoft.net/fig/440913</uri></graphic></fig><fig id="F3" position="float" orientation="portrait"><object-id xmlns:xlink="http://www.w3.org/1999/xlink" content-type="doi" xlink:type="simple">10.3897/zookeys.957.53908.figures12-13</object-id><object-id xmlns:xlink="http://www.w3.org/1999/xlink" content-type="arpha" xlink:type="simple">F27F8C03-8AF0-5947-8ED2-5BE1EC39FBE6</object-id><label>Figures 12–13.</label><caption><p><italic><tp:taxon-name><tp:taxon-name-part taxon-name-part-type="genus" reg="Aspilanta">Aspilanta</tp:taxon-name-part></tp:taxon-name></italic> species, denuded wings, showing venation. <bold>12</bold><italic><tp:taxon-name><tp:taxon-name-part taxon-name-part-type="genus" reg="Aspilanta">A.</tp:taxon-name-part> <tp:taxon-name-part taxon-name-part-type="species" reg="voraginella">voraginella</tp:taxon-name-part></tp:taxon-name></italic>, male, <named-content xmlns:xlink="http://www.w3.org/1999/xlink" content-type="dwc:institutional_code" xlink:type="simple">RMNH</named-content>.INS.23917 <bold>13</bold><italic><tp:taxon-name><tp:taxon-name-part taxon-name-part-type="genus" reg="Aspilanta">A.</tp:taxon-name-part> <tp:taxon-name-part taxon-name-part-type="species" reg="argentifera">argentifera</tp:taxon-name-part></tp:taxon-name></italic>, male, <named-content xmlns:xlink="http://www.w3.org/1999/xlink" content-type="dwc:institutional_code" xlink:type="simple">RMNH</named-content>.INS.23917. Scale bars: 500 μm.</p></caption><graphic xmlns:xlink="http://www.w3.org/1999/xlink" xlink:href="zookeys-957-105-g003.jpg" position="float" orientation="portrait" xlink:type="simple" id="oo_440914.jpg"><uri content-type="original_file" xlink:type="simple">https://binary.pensoft.net/fig/440914</uri></graphic></fig><fig id="F1" position="float" orientation="portrait"><object-id xmlns:xlink="http://www.w3.org/1999/xlink" content-type="doi" xlink:type="simple">10.3897/zookeys.957.53908.figures1-8</object-id><object-id xmlns:xlink="http://www.w3.org/1999/xlink" content-type="arpha" xlink:type="simple">335E00FE-AB77-5AFC-9081-F7BF25FC1121</object-id><label>Figures 1–8.</label><caption><p><italic><tp:taxon-name><tp:taxon-name-part taxon-name-part-type="genus" reg="Aspilanta">Aspilanta</tp:taxon-name-part></tp:taxon-name></italic> species, mounted adult moths. <bold>1</bold><italic><tp:taxon-name><tp:taxon-name-part taxon-name-part-type="genus" reg="Aspilanta">A.</tp:taxon-name-part> <tp:taxon-name-part taxon-name-part-type="species" reg="oinophylla">oinophylla</tp:taxon-name-part></tp:taxon-name></italic>, male, USA, VT, <named-content xmlns:xlink="http://www.w3.org/1999/xlink" content-type="dwc:institutional_code" xlink:type="simple">RMNH</named-content>.INS.24378 <bold>2</bold><italic><tp:taxon-name><tp:taxon-name-part taxon-name-part-type="genus" reg="Aspilanta">A.</tp:taxon-name-part> <tp:taxon-name-part taxon-name-part-type="species" reg="hydrangaeella">hydrangaeella</tp:taxon-name-part></tp:taxon-name></italic>, female, USA, NC, <named-content xmlns:xlink="http://www.w3.org/1999/xlink" content-type="dwc:institutional_code" xlink:type="simple">RMNH</named-content>.INS.25191 <bold>3</bold><italic><tp:taxon-name><tp:taxon-name-part taxon-name-part-type="genus" reg="Aspilanta">A.</tp:taxon-name-part> <tp:taxon-name-part taxon-name-part-type="species" reg="ampelopsifoliella">ampelopsifoliella</tp:taxon-name-part></tp:taxon-name></italic>, male, USA, CT, <named-content xmlns:xlink="http://www.w3.org/1999/xlink" content-type="dwc:institutional_code" xlink:type="simple">RMNH</named-content>.INS.24377 <bold>4</bold><italic>A <tp:taxon-name><tp:taxon-name-part taxon-name-part-type="genus" reg="Aspilanta"/><tp:taxon-name-part taxon-name-part-type="species" reg="argentifera">argentifera</tp:taxon-name-part></tp:taxon-name></italic>, female, USA, MA, <named-content xmlns:xlink="http://www.w3.org/1999/xlink" content-type="dwc:institutional_code" xlink:type="simple">RMNH</named-content>.INS.25019 <bold>5</bold><italic><tp:taxon-name><tp:taxon-name-part taxon-name-part-type="genus" reg="Aspilanta">A.</tp:taxon-name-part> <tp:taxon-name-part taxon-name-part-type="species" reg="voraginella">voraginella</tp:taxon-name-part></tp:taxon-name></italic>, male, USA, AZ, <named-content xmlns:xlink="http://www.w3.org/1999/xlink" content-type="dwc:institutional_code" xlink:type="simple">RMNH</named-content>.INS.23918 <bold>6</bold><italic><tp:taxon-name><tp:taxon-name-part taxon-name-part-type="genus" reg="Aspilanta">A.</tp:taxon-name-part> <tp:taxon-name-part taxon-name-part-type="species" reg="argentifera">argentifera</tp:taxon-name-part></tp:taxon-name></italic>, female holotype <bold>7</bold> Undescribed species in unnamed genus14 (“<tp:taxon-name><tp:taxon-name-part taxon-name-part-type="genus" reg="Neospila">Neospila</tp:taxon-name-part></tp:taxon-name>”), male, Chile, Osorno, 20 km W of Entre Lagos, 17.x.1981, leg. Nielsen &amp; Karsholt, genitalia slide EJvN 4632, <named-content xmlns:xlink="http://www.w3.org/1999/xlink" content-type="dwc:institutional_code" xlink:type="simple">ZMUC</named-content><bold>8</bold><italic><tp:taxon-name><tp:taxon-name-part taxon-name-part-type="genus" reg="Aspilanta">A.</tp:taxon-name-part> <tp:taxon-name-part taxon-name-part-type="species" reg="viticordifoliella">viticordifoliella</tp:taxon-name-part></tp:taxon-name></italic>, female, Canada, Ottawa, from <italic><tp:taxon-name><tp:taxon-name-part taxon-name-part-type="genus" reg="Parthenocissus">Parthenocissus</tp:taxon-name-part></tp:taxon-name></italic>, CNCLEP00122404. Scale bars: 1mm.</p></caption><graphic xmlns:xlink="http://www.w3.org/1999/xlink" xlink:href="zookeys-957-105-g001.jpg" position="float" orientation="portrait" xlink:type="simple" id="oo_440912.jpg"><uri content-type="original_file" xlink:type="simple">https://binary.pensoft.net/fig/440912</uri></graphic></fig><fig id="F10" position="float" orientation="portrait"><object-id xmlns:xlink="http://www.w3.org/1999/xlink" content-type="doi" xlink:type="simple">10.3897/zookeys.957.53908.figures45-50</object-id><object-id xmlns:xlink="http://www.w3.org/1999/xlink" content-type="arpha" xlink:type="simple">84A3CD3C-FC17-5871-8797-CBC729BCF04A</object-id><label>Figures 45–50.</label><caption><p><italic><tp:taxon-name><tp:taxon-name-part taxon-name-part-type="genus" reg="Aspilanta">Aspilanta</tp:taxon-name-part></tp:taxon-name></italic> species, live adult moths. <bold>45</bold><italic><tp:taxon-name><tp:taxon-name-part taxon-name-part-type="genus" reg="Aspilanta">A.</tp:taxon-name-part> <tp:taxon-name-part taxon-name-part-type="species" reg="oinophylla">oinophylla</tp:taxon-name-part></tp:taxon-name></italic>, male, Italy, Südtirol, Eisacktal, Klausen, 650 m, e.l. 1.viii.2019, photograph Dieter Robrecht <bold>46</bold><italic><tp:taxon-name><tp:taxon-name-part taxon-name-part-type="genus" reg="Aspilanta">A.</tp:taxon-name-part> <tp:taxon-name-part taxon-name-part-type="species" reg="hydrangaeella">hydrangaeella</tp:taxon-name-part></tp:taxon-name></italic>, female, dorsal view, NC, photograph EJvN <bold>47</bold><italic><tp:taxon-name><tp:taxon-name-part taxon-name-part-type="genus" reg="Aspilanta">A.</tp:taxon-name-part> <tp:taxon-name-part taxon-name-part-type="species" reg="ampelopsifoliella">ampelopsifoliella</tp:taxon-name-part></tp:taxon-name></italic>, female, Pelham MA, photograph CSE <bold>48</bold><italic><tp:taxon-name><tp:taxon-name-part taxon-name-part-type="genus" reg="Aspilanta">A.</tp:taxon-name-part> <tp:taxon-name-part taxon-name-part-type="species" reg="ampelopsifoliella">ampelopsifoliella</tp:taxon-name-part></tp:taxon-name></italic>, male, dorsal view, VT, photograph EJvN <bold>49</bold><italic><tp:taxon-name><tp:taxon-name-part taxon-name-part-type="genus" reg="Aspilanta">A.</tp:taxon-name-part> <tp:taxon-name-part taxon-name-part-type="species" reg="argentifera">argentifera</tp:taxon-name-part></tp:taxon-name></italic>, female, Stockbridge MA, photograph CSE <bold>50</bold><italic><tp:taxon-name><tp:taxon-name-part taxon-name-part-type="genus" reg="Aspilanta">A.</tp:taxon-name-part> <tp:taxon-name-part taxon-name-part-type="species" reg="viticordifoliella">viticordifoliella</tp:taxon-name-part></tp:taxon-name></italic>, female, Pelham MA, photograph CSE.</p></caption><graphic xmlns:xlink="http://www.w3.org/1999/xlink" xlink:href="zookeys-957-105-g010.jpg" position="float" orientation="portrait" xlink:type="simple" id="oo_440921.jpg"><uri content-type="original_file" xlink:type="simple">https://binary.pensoft.net/fig/440921</uri></graphic></fig><fig id="F4" position="float" orientation="portrait"><object-id xmlns:xlink="http://www.w3.org/1999/xlink" content-type="doi" xlink:type="simple">10.3897/zookeys.957.53908.figures14-20</object-id><object-id xmlns:xlink="http://www.w3.org/1999/xlink" content-type="arpha" xlink:type="simple">C8C93ECD-8F2B-5E3A-AF16-40C82DDAEAEB</object-id><label>Figures 14–20.</label><caption><p><italic><tp:taxon-name><tp:taxon-name-part taxon-name-part-type="genus" reg="Aspilanta">Aspilanta</tp:taxon-name-part> <tp:taxon-name-part taxon-name-part-type="species" reg="oinophylla">oinophylla</tp:taxon-name-part></tp:taxon-name></italic>, adult (male) morphology, <named-content xmlns:xlink="http://www.w3.org/1999/xlink" content-type="dwc:institutional_code" xlink:type="simple">RMNH</named-content>.INS.24440. <bold>14, 15</bold> Head, anterior and posterior views <bold>16, 17</bold> Detail of mouthparts, anterior and posterior views; m = mandible <bold>18</bold> Detail of flagellomeres, middle part of antenna, showing scale sockets of two scale rings per flagellomere <bold>19</bold> Forewing, underside, detail of retinaculum <bold>20</bold> Prothorax with forelegs. Scale bars: 100 μm, 200 μm (<bold>20</bold>).</p></caption><graphic xmlns:xlink="http://www.w3.org/1999/xlink" xlink:href="zookeys-957-105-g004.jpg" position="float" orientation="portrait" xlink:type="simple" id="oo_440915.jpg"><uri content-type="original_file" xlink:type="simple">https://binary.pensoft.net/fig/440915</uri></graphic></fig><fig id="F5" position="float" orientation="portrait"><object-id xmlns:xlink="http://www.w3.org/1999/xlink" content-type="doi" xlink:type="simple">10.3897/zookeys.957.53908.figures21-28</object-id><object-id xmlns:xlink="http://www.w3.org/1999/xlink" content-type="arpha" xlink:type="simple">2A9EE6B1-850C-5416-959A-E9345783DD40</object-id><label>Figures 21–28.</label><caption><p><italic><tp:taxon-name><tp:taxon-name-part taxon-name-part-type="genus" reg="Aspilanta">Aspilanta</tp:taxon-name-part></tp:taxon-name></italic> species, male genitalia. <bold>21</bold><italic><tp:taxon-name><tp:taxon-name-part taxon-name-part-type="genus" reg="Aspilanta">A.</tp:taxon-name-part> <tp:taxon-name-part taxon-name-part-type="species" reg="oinophylla">oinophylla</tp:taxon-name-part></tp:taxon-name></italic>, phallus separate, <named-content xmlns:xlink="http://www.w3.org/1999/xlink" content-type="dwc:institutional_code" xlink:type="simple">RMNH</named-content>.INS.23920 <bold>22</bold><italic><tp:taxon-name><tp:taxon-name-part taxon-name-part-type="genus" reg="Aspilanta">A.</tp:taxon-name-part> <tp:taxon-name-part taxon-name-part-type="species" reg="ampelopsifoliella">ampelopsifoliella</tp:taxon-name-part></tp:taxon-name></italic>, phallus in situ, <named-content xmlns:xlink="http://www.w3.org/1999/xlink" content-type="dwc:institutional_code" xlink:type="simple">RMNH</named-content>.INS.24376 <bold>23</bold><italic><tp:taxon-name><tp:taxon-name-part taxon-name-part-type="genus" reg="Aspilanta">A.</tp:taxon-name-part> <tp:taxon-name-part taxon-name-part-type="species" reg="hydrangaeella">hydrangaeella</tp:taxon-name-part></tp:taxon-name></italic>, phallus in situ, <named-content xmlns:xlink="http://www.w3.org/1999/xlink" content-type="dwc:institutional_code" xlink:type="simple">RMNH</named-content>.INS.25192 <bold>24</bold><italic><tp:taxon-name><tp:taxon-name-part taxon-name-part-type="genus" reg="Aspilanta">A.</tp:taxon-name-part> <tp:taxon-name-part taxon-name-part-type="species" reg="voraginella">voraginella</tp:taxon-name-part></tp:taxon-name></italic>, phallus separate, holotype, slide EJvN 3916 <bold>25</bold> ditto, detail of transtilla <bold>26</bold><italic><tp:taxon-name><tp:taxon-name-part taxon-name-part-type="genus" reg="Aspilanta">A.</tp:taxon-name-part> <tp:taxon-name-part taxon-name-part-type="species" reg="oinophylla">oinophylla</tp:taxon-name-part></tp:taxon-name></italic>, detail valva (flattened), <named-content xmlns:xlink="http://www.w3.org/1999/xlink" content-type="dwc:institutional_code" xlink:type="simple">RMNH</named-content>.INS.15247 <bold>27, 28</bold><italic><tp:taxon-name><tp:taxon-name-part taxon-name-part-type="genus" reg="Aspilanta">A.</tp:taxon-name-part> <tp:taxon-name-part taxon-name-part-type="species" reg="hydrangaeella">hydrangaeella</tp:taxon-name-part></tp:taxon-name></italic>, <named-content xmlns:xlink="http://www.w3.org/1999/xlink" content-type="dwc:institutional_code" xlink:type="simple">RMNH</named-content>.INS.25190, details of resp. tegumen and valvae. Scale bars: 100 μm.</p></caption><graphic xmlns:xlink="http://www.w3.org/1999/xlink" xlink:href="zookeys-957-105-g005.jpg" position="float" orientation="portrait" xlink:type="simple" id="oo_440916.jpg"><uri content-type="original_file" xlink:type="simple">https://binary.pensoft.net/fig/440916</uri></graphic></fig><fig id="F6" position="float" orientation="portrait"><object-id xmlns:xlink="http://www.w3.org/1999/xlink" content-type="doi" xlink:type="simple">10.3897/zookeys.957.53908.figures29-33</object-id><object-id xmlns:xlink="http://www.w3.org/1999/xlink" content-type="arpha" xlink:type="simple">540C92B9-8EB4-5012-9ACD-8823BAC5CCD6</object-id><label>Figures 29–33.</label><caption><p><italic><tp:taxon-name><tp:taxon-name-part taxon-name-part-type="genus" reg="Aspilanta">Aspilanta</tp:taxon-name-part></tp:taxon-name></italic> species, female genitalia. <bold>29</bold><italic><tp:taxon-name><tp:taxon-name-part taxon-name-part-type="genus" reg="Aspilanta">A.</tp:taxon-name-part> <tp:taxon-name-part taxon-name-part-type="species" reg="argentifera">argentifera</tp:taxon-name-part></tp:taxon-name></italic>, <named-content xmlns:xlink="http://www.w3.org/1999/xlink" content-type="dwc:institutional_code" xlink:type="simple">RMNH</named-content>.INS.25019 <bold>30</bold><italic><tp:taxon-name><tp:taxon-name-part taxon-name-part-type="genus" reg="Aspilanta">A.</tp:taxon-name-part> <tp:taxon-name-part taxon-name-part-type="species" reg="oinophylla">oinophylla</tp:taxon-name-part></tp:taxon-name></italic>, <named-content xmlns:xlink="http://www.w3.org/1999/xlink" content-type="dwc:institutional_code" xlink:type="simple">RMNH</named-content>.INS.24211. <bold>31–33</bold> Tip of oviscapt: <bold>31</bold><italic><tp:taxon-name><tp:taxon-name-part taxon-name-part-type="genus" reg="Aspilanta">A.</tp:taxon-name-part> <tp:taxon-name-part taxon-name-part-type="species" reg="argentifera">argentifera</tp:taxon-name-part></tp:taxon-name></italic>, <named-content xmlns:xlink="http://www.w3.org/1999/xlink" content-type="dwc:institutional_code" xlink:type="simple">RMNH</named-content>.INS.25019 <bold>32</bold><italic><tp:taxon-name><tp:taxon-name-part taxon-name-part-type="genus" reg="Aspilanta">A.</tp:taxon-name-part> <tp:taxon-name-part taxon-name-part-type="species" reg="oinophylla">oinophylla</tp:taxon-name-part></tp:taxon-name></italic>, <named-content xmlns:xlink="http://www.w3.org/1999/xlink" content-type="dwc:institutional_code" xlink:type="simple">RMNH</named-content>.INS.24211 <bold>33</bold><italic><tp:taxon-name><tp:taxon-name-part taxon-name-part-type="genus" reg="Aspilanta">A.</tp:taxon-name-part> <tp:taxon-name-part taxon-name-part-type="species" reg="ampelopsifoliella">ampelopsifoliella</tp:taxon-name-part></tp:taxon-name></italic>, <named-content xmlns:xlink="http://www.w3.org/1999/xlink" content-type="dwc:institutional_code" xlink:type="simple">RMNH</named-content>.INS.15220. Scale bars: 200 μm (<bold>29, 30</bold>); 50 μm (<bold>31–33</bold>).</p></caption><graphic xmlns:xlink="http://www.w3.org/1999/xlink" xlink:href="zookeys-957-105-g006.jpg" position="float" orientation="portrait" xlink:type="simple" id="oo_440917.jpg"><uri content-type="original_file" xlink:type="simple">https://binary.pensoft.net/fig/440917</uri></graphic></fig><fig id="F7" position="float" orientation="portrait"><object-id xmlns:xlink="http://www.w3.org/1999/xlink" content-type="doi" xlink:type="simple">10.3897/zookeys.957.53908.figures34-42</object-id><object-id xmlns:xlink="http://www.w3.org/1999/xlink" content-type="arpha" xlink:type="simple">8907F90D-3C62-5B80-AE86-EECEE661A8FC</object-id><label>Figures 34–42.</label><caption><p><italic><tp:taxon-name><tp:taxon-name-part taxon-name-part-type="genus" reg="Aspilanta">Aspilanta</tp:taxon-name-part></tp:taxon-name></italic> species, larval morphology, final feeding instar (4<sup>th</sup>) and non-feeding instar (5<sup>th</sup>, <bold>36</bold>). <bold>34</bold><italic><tp:taxon-name><tp:taxon-name-part taxon-name-part-type="genus" reg="Aspilanta">A.</tp:taxon-name-part> <tp:taxon-name-part taxon-name-part-type="species" reg="ampelopsifoliella">ampelopsifoliella</tp:taxon-name-part></tp:taxon-name></italic>, ventral aspect, ethanol preserved larva, <named-content xmlns:xlink="http://www.w3.org/1999/xlink" content-type="dwc:institutional_code" xlink:type="simple">RMNH</named-content>.INS.18672P <bold>35</bold><italic><tp:taxon-name><tp:taxon-name-part taxon-name-part-type="genus" reg="Aspilanta">A.</tp:taxon-name-part> <tp:taxon-name-part taxon-name-part-type="species" reg="viticordifoliella">viticordifoliella</tp:taxon-name-part></tp:taxon-name></italic>, ventral aspect, ethanol preserved larva, <named-content xmlns:xlink="http://www.w3.org/1999/xlink" content-type="dwc:institutional_code" xlink:type="simple">RMNH</named-content>.INS.18509P <bold>36</bold><italic><tp:taxon-name><tp:taxon-name-part taxon-name-part-type="genus" reg="Aspilanta">A.</tp:taxon-name-part> <tp:taxon-name-part taxon-name-part-type="species" reg="argentifera">argentifera</tp:taxon-name-part></tp:taxon-name></italic>, head capsule, <named-content xmlns:xlink="http://www.w3.org/1999/xlink" content-type="dwc:institutional_code" xlink:type="simple">RMNH</named-content>.INS.18566P <bold>37–39</bold><italic><tp:taxon-name><tp:taxon-name-part taxon-name-part-type="genus" reg="Aspilanta">A.</tp:taxon-name-part> <tp:taxon-name-part taxon-name-part-type="species" reg="ampelopsifoliella">ampelopsifoliella</tp:taxon-name-part></tp:taxon-name></italic>, head and thorax, resp. focussed at mid levels (head only), dorsally and ventrally, <named-content xmlns:xlink="http://www.w3.org/1999/xlink" content-type="dwc:institutional_code" xlink:type="simple">RMNH</named-content>.INS.18672P <bold>40</bold><italic><tp:taxon-name><tp:taxon-name-part taxon-name-part-type="genus" reg="Aspilanta">A.</tp:taxon-name-part> <tp:taxon-name-part taxon-name-part-type="species" reg="oinophylla">oinophylla</tp:taxon-name-part></tp:taxon-name></italic>, head and thorax, <named-content xmlns:xlink="http://www.w3.org/1999/xlink" content-type="dwc:institutional_code" xlink:type="simple">RMNH</named-content>.INS.18394P <bold>41</bold><italic><tp:taxon-name><tp:taxon-name-part taxon-name-part-type="genus" reg="Aspilanta">A.</tp:taxon-name-part> <tp:taxon-name-part taxon-name-part-type="species" reg="ampelopsifoliella">ampelopsifoliella</tp:taxon-name-part></tp:taxon-name></italic>, last 3 abdominal segments, dorsal aspect, <named-content xmlns:xlink="http://www.w3.org/1999/xlink" content-type="dwc:institutional_code" xlink:type="simple">RMNH</named-content>.INS.18672P <bold>42</bold><italic><tp:taxon-name><tp:taxon-name-part taxon-name-part-type="genus" reg="Aspilanta">A.</tp:taxon-name-part> <tp:taxon-name-part taxon-name-part-type="species" reg="oinophylla">oinophylla</tp:taxon-name-part></tp:taxon-name></italic>, last 3 abdominal segments, ventral aspect, <named-content xmlns:xlink="http://www.w3.org/1999/xlink" content-type="dwc:institutional_code" xlink:type="simple">RMNH</named-content>.INS. 18394P. Scale bars: 1 mm (<bold>34, 35</bold>), 100 μm (<bold>36, 37, 41, 42</bold>), 200 μm (<bold>38–40</bold>).</p></caption><graphic xmlns:xlink="http://www.w3.org/1999/xlink" xlink:href="zookeys-957-105-g007.jpg" position="float" orientation="portrait" xlink:type="simple" id="oo_440918.jpg"><uri content-type="original_file" xlink:type="simple">https://binary.pensoft.net/fig/440918</uri></graphic></fig><fig id="F11" position="float" orientation="portrait"><object-id xmlns:xlink="http://www.w3.org/1999/xlink" content-type="doi" xlink:type="simple">10.3897/zookeys.957.53908.figures51-58</object-id><object-id xmlns:xlink="http://www.w3.org/1999/xlink" content-type="arpha" xlink:type="simple">128B26F2-6EA2-5A5B-BF42-42E9005C496E</object-id><label>Figures 51–58.</label><caption><p><italic><tp:taxon-name><tp:taxon-name-part taxon-name-part-type="genus" reg="Aspilanta">Aspilanta</tp:taxon-name-part> <tp:taxon-name-part taxon-name-part-type="species" reg="oinophylla">oinophylla</tp:taxon-name-part></tp:taxon-name></italic>, leafmines, larvae and shields. <bold>51, 52</bold> GA, Chattahoochee NF, 14.x.2010, type locality, <italic><tp:taxon-name><tp:taxon-name-part taxon-name-part-type="genus" reg="Vitis">Vitis</tp:taxon-name-part> <tp:taxon-name-part taxon-name-part-type="species" reg="aestivalis">aestivalis</tp:taxon-name-part></tp:taxon-name></italic>, EvN2010266 <bold>53, 56 MA</bold>, Northfield, 13.ix.2016, <italic><tp:taxon-name><tp:taxon-name-part taxon-name-part-type="genus" reg="Vitis">V.</tp:taxon-name-part> <tp:taxon-name-part taxon-name-part-type="species" reg="riparia">riparia</tp:taxon-name-part></tp:taxon-name></italic>, CSE <bold>54, 58</bold> TN, Great Smoky Mts NP, 2.x.2010, <italic><tp:taxon-name><tp:taxon-name-part taxon-name-part-type="genus" reg="Vitis">V.</tp:taxon-name-part> <tp:taxon-name-part taxon-name-part-type="species" reg="vulpina">vulpina</tp:taxon-name-part></tp:taxon-name></italic>, EvN2010119 <bold>55, 57</bold> VT, Button Bay SP, 16.ix.2011, <italic><tp:taxon-name><tp:taxon-name-part taxon-name-part-type="genus" reg="Vitis">V.</tp:taxon-name-part> <tp:taxon-name-part taxon-name-part-type="species" reg="riparia">riparia</tp:taxon-name-part></tp:taxon-name></italic>, EvN2011253.</p></caption><graphic xmlns:xlink="http://www.w3.org/1999/xlink" xlink:href="zookeys-957-105-g011.jpg" position="float" orientation="portrait" xlink:type="simple" id="oo_440922.jpg"><uri content-type="original_file" xlink:type="simple">https://binary.pensoft.net/fig/440922</uri></graphic></fig><fig id="F12" position="float" orientation="portrait"><object-id xmlns:xlink="http://www.w3.org/1999/xlink" content-type="doi" xlink:type="simple">10.3897/zookeys.957.53908.figures59-68</object-id><object-id xmlns:xlink="http://www.w3.org/1999/xlink" content-type="arpha" xlink:type="simple">92C3227A-968A-5B70-A322-7530C7819069</object-id><label>Figures 59–68.</label><caption><p><italic><tp:taxon-name><tp:taxon-name-part taxon-name-part-type="genus" reg="Aspilanta">Aspilanta</tp:taxon-name-part> <tp:taxon-name-part taxon-name-part-type="species" reg="hydrangaeella">hydrangaeella</tp:taxon-name-part></tp:taxon-name></italic>, leafmines, larvae and shields, on <italic><tp:taxon-name><tp:taxon-name-part taxon-name-part-type="genus" reg="Hydrangea">Hydrangea</tp:taxon-name-part> <tp:taxon-name-part taxon-name-part-type="species" reg="arborescens">arborescens</tp:taxon-name-part></tp:taxon-name></italic>. <bold>59, 60, 64</bold> GA, Chattahoochee NF, 14.x.2010, EvN2010279 <bold>61, 63, 68</bold> OH, South Bloomingville, 13.ix.2012, CSE, (61=<named-content xmlns:xlink="http://www.w3.org/1999/xlink" content-type="dwc:institutional_code" xlink:type="simple">RMNH</named-content>.INS.29601) <bold>62</bold> OH, Crane Hollow, 5.viii.2016, CSE <bold>65–67</bold> NC, Great Smoky Mts NP, 28.ix.2010, EvN2010073.</p></caption><graphic xmlns:xlink="http://www.w3.org/1999/xlink" xlink:href="zookeys-957-105-g012.jpg" position="float" orientation="portrait" xlink:type="simple" id="oo_440923.jpg"><uri content-type="original_file" xlink:type="simple">https://binary.pensoft.net/fig/440923</uri></graphic></fig><fig id="F13" position="float" orientation="portrait"><object-id xmlns:xlink="http://www.w3.org/1999/xlink" content-type="doi" xlink:type="simple">10.3897/zookeys.957.53908.figures69-79</object-id><object-id xmlns:xlink="http://www.w3.org/1999/xlink" content-type="arpha" xlink:type="simple">0855256C-425E-5D33-A919-69A4B62BE023</object-id><label>Figures 69–79.</label><caption><p><italic><tp:taxon-name><tp:taxon-name-part taxon-name-part-type="genus" reg="Aspilanta">Aspilanta</tp:taxon-name-part> <tp:taxon-name-part taxon-name-part-type="species" reg="ampelopsifoliella">ampelopsifoliella</tp:taxon-name-part></tp:taxon-name></italic>, leafmines, larvae and shields, on <italic><tp:taxon-name><tp:taxon-name-part taxon-name-part-type="genus" reg="Parthenocissus">Parthenocissus</tp:taxon-name-part> <tp:taxon-name-part taxon-name-part-type="species" reg="quinquefolia">quinquefolia</tp:taxon-name-part></tp:taxon-name></italic>. <bold>69, 74</bold> VT, Williston, 28.viii.2016, CSE3764 (same mine) <bold>70, 76–78</bold> MA, Pelham, 30.viii, 4.ix.2013, CSE1102, 1108 <bold>71</bold> MA, Nantucket, Squam Swamp, 7.ix.2011, CSE-C4 <bold>72</bold> MA, Northfield, 16.ix.2016, CSE <bold>73</bold> MA, Nantucket, Stump Pond, 5.ix.2019, CSE <bold>75</bold> VT, Button Bay SP, 16.ix.2011, EvN2011254 <bold>79</bold> MA, Bridgewater, 16.viii.2013, CSE983.</p></caption><graphic xmlns:xlink="http://www.w3.org/1999/xlink" xlink:href="zookeys-957-105-g013.jpg" position="float" orientation="portrait" xlink:type="simple" id="oo_440924.jpg"><uri content-type="original_file" xlink:type="simple">https://binary.pensoft.net/fig/440924</uri></graphic></fig><fig id="F15" position="float" orientation="portrait"><object-id xmlns:xlink="http://www.w3.org/1999/xlink" content-type="doi" xlink:type="simple">10.3897/zookeys.957.53908.figures88-96</object-id><object-id xmlns:xlink="http://www.w3.org/1999/xlink" content-type="arpha" xlink:type="simple">683D87D5-8788-5FCE-AA02-837B2967A654</object-id><label>Figures 88–96.</label><caption><p><italic><tp:taxon-name><tp:taxon-name-part taxon-name-part-type="genus" reg="Aspilanta">Aspilanta</tp:taxon-name-part> <tp:taxon-name-part taxon-name-part-type="species" reg="argentifera">argentifera</tp:taxon-name-part></tp:taxon-name></italic>, leafmines, larvae and shields. <bold>88</bold> NC, Laurinburg, 27.ix.2016, <italic><tp:taxon-name><tp:taxon-name-part taxon-name-part-type="genus" reg="Morella">Morella</tp:taxon-name-part> <tp:taxon-name-part taxon-name-part-type="species" reg="cerifera">cerifera</tp:taxon-name-part></tp:taxon-name></italic>, CSE <bold>89</bold> MA, Northfield, 26.x.2015, <italic><tp:taxon-name><tp:taxon-name-part taxon-name-part-type="genus" reg="Comptonia">Comptonia</tp:taxon-name-part> <tp:taxon-name-part taxon-name-part-type="species" reg="peregrina">peregrina</tp:taxon-name-part></tp:taxon-name></italic>, CSE <bold>90</bold> VT, Chickering Bog, 6.ix.2015, <italic><tp:taxon-name><tp:taxon-name-part taxon-name-part-type="genus" reg="Myrica">Myrica</tp:taxon-name-part> <tp:taxon-name-part taxon-name-part-type="species" reg="gale">gale</tp:taxon-name-part></tp:taxon-name></italic>, EvN2015222, showing wilted leaf tip <bold>91, 96</bold> MA, Erving, 27.x.2014, <italic><tp:taxon-name><tp:taxon-name-part taxon-name-part-type="genus" reg="Comptonia">Comptonia</tp:taxon-name-part> <tp:taxon-name-part taxon-name-part-type="species" reg="peregrina">peregrina</tp:taxon-name-part></tp:taxon-name></italic>, CSE1557 <bold>92, 93</bold> MA, Nantucket, Radar Hill, 15.xi.2015, <italic><tp:taxon-name><tp:taxon-name-part taxon-name-part-type="genus" reg="Morella">Morella</tp:taxon-name-part> <tp:taxon-name-part taxon-name-part-type="species" reg="caroliniensis">caroliniensis</tp:taxon-name-part></tp:taxon-name></italic>, CSE2398, same mine at different stages <bold>94</bold> MA, Stockbridge, 16.vii.2017, <italic><tp:taxon-name><tp:taxon-name-part taxon-name-part-type="genus" reg="Myrica">Myrica</tp:taxon-name-part> <tp:taxon-name-part taxon-name-part-type="species" reg="gale">gale</tp:taxon-name-part></tp:taxon-name></italic> CSE4096, showing very long linear portion directly along midrib <bold>95</bold> MA, Nantucket, UMass field station, 5.xi.2017, <italic><tp:taxon-name><tp:taxon-name-part taxon-name-part-type="genus" reg="Morella">Morella</tp:taxon-name-part> <tp:taxon-name-part taxon-name-part-type="species" reg="caroliniensis">caroliniensis</tp:taxon-name-part></tp:taxon-name></italic>, CSE4546.</p></caption><graphic xmlns:xlink="http://www.w3.org/1999/xlink" xlink:href="zookeys-957-105-g015.jpg" position="float" orientation="portrait" xlink:type="simple" id="oo_440926.jpg"><uri content-type="original_file" xlink:type="simple">https://binary.pensoft.net/fig/440926</uri></graphic></fig><fig id="F16" position="float" orientation="portrait"><object-id xmlns:xlink="http://www.w3.org/1999/xlink" content-type="doi" xlink:type="simple">10.3897/zookeys.957.53908.figures97-106</object-id><object-id xmlns:xlink="http://www.w3.org/1999/xlink" content-type="arpha" xlink:type="simple">00DD65D4-AA7A-5E9B-8B5D-234FAF8C32B4</object-id><label>Figures 97–106.</label><caption><p><italic><tp:taxon-name><tp:taxon-name-part taxon-name-part-type="genus" reg="Aspilanta">Aspilanta</tp:taxon-name-part> <tp:taxon-name-part taxon-name-part-type="species" reg="viticordifoliella">viticordifoliella</tp:taxon-name-part></tp:taxon-name></italic>, leafmines, larvae and shields on <italic><tp:taxon-name><tp:taxon-name-part taxon-name-part-type="genus" reg="Parthenocissus">Parthenocissus</tp:taxon-name-part> <tp:taxon-name-part taxon-name-part-type="species" reg="quinquefolia">quinquefolia</tp:taxon-name-part></tp:taxon-name></italic> and <italic><tp:taxon-name><tp:taxon-name-part taxon-name-part-type="genus" reg="Parthenocissus">P.</tp:taxon-name-part> <tp:taxon-name-part taxon-name-part-type="species" reg="vitacea">vitacea</tp:taxon-name-part></tp:taxon-name></italic> (104). <bold>97, 99, 100, 105, 106</bold> MA, Northampton, 13.ix.2013, CSE, 105 shows the left mine of 100, 106 showing flat shield to distinguish it from <italic><tp:taxon-name><tp:taxon-name-part taxon-name-part-type="genus" reg="Antispila">Antispila</tp:taxon-name-part></tp:taxon-name></italic> species <bold>98</bold> VT, Williston, 28.viii.2016, CSE <bold>101</bold> MA, Great Barrington, 16.ix.2017, CSE <bold>102, 103</bold> VT, Button Bay SP, 16.ix.2011, EvN2011254–2 <bold>104</bold> QC, Aylmer, 23.viii.2015, EvN2015160.</p></caption><graphic xmlns:xlink="http://www.w3.org/1999/xlink" xlink:href="zookeys-957-105-g016.jpg" position="float" orientation="portrait" xlink:type="simple" id="oo_440927.jpg"><uri content-type="original_file" xlink:type="simple">https://binary.pensoft.net/fig/440927</uri></graphic></fig><fig id="F9" position="float" orientation="portrait"><object-id xmlns:xlink="http://www.w3.org/1999/xlink" content-type="doi" xlink:type="simple">10.3897/zookeys.957.53908.figure44</object-id><object-id xmlns:xlink="http://www.w3.org/1999/xlink" content-type="arpha" xlink:type="simple">AA685E61-4AFC-5597-A78F-8BC2EA63EFAC</object-id><label>Figure 44.</label><caption><p>Neighbor-Joining tree of COI barcodes of <italic><tp:taxon-name><tp:taxon-name-part taxon-name-part-type="genus" reg="Aspilanta">Aspilanta</tp:taxon-name-part></tp:taxon-name></italic> species, including Nearest Neighbours. Several species of <italic><tp:taxon-name><tp:taxon-name-part taxon-name-part-type="genus" reg="Coptodisca">Coptodisca</tp:taxon-name-part></tp:taxon-name></italic> serve as outgroup. Data with country, and for Canada and United States also the abbreviation for Province or State, plus the BIN number.</p></caption><graphic xmlns:xlink="http://www.w3.org/1999/xlink" xlink:href="zookeys-957-105-g009.jpg" position="float" orientation="portrait" xlink:type="simple" id="oo_440920.jpg"><uri content-type="original_file" xlink:type="simple">https://binary.pensoft.net/fig/440920</uri></graphic></fig><fig id="F8" position="float" orientation="portrait"><object-id xmlns:xlink="http://www.w3.org/1999/xlink" content-type="doi" xlink:type="simple">10.3897/zookeys.957.53908.figure43</object-id><object-id xmlns:xlink="http://www.w3.org/1999/xlink" content-type="arpha" xlink:type="simple">13DA79F2-43BA-5225-8FF0-537FBEB91269</object-id><label>Figure 43.</label><caption><p>Phylogeny of the cosmopolitan leafmining clade of <tp:taxon-name><tp:taxon-name-part taxon-name-part-type="family">Heliozelidae</tp:taxon-name-part></tp:taxon-name>, part of fig. 1 in <xref ref-type="bibr" rid="B69">Milla et al. (2019)</xref> (<italic>Maximum likelihood phylogeny generated using iq-tree, topology from filtered_nt123 analysis</italic>). ‘<italic><tp:taxon-name><tp:taxon-name-part taxon-name-part-type="genus" reg="Antispila">Antispila</tp:taxon-name-part></tp:taxon-name></italic>’ Group II replaced by <italic><tp:taxon-name><tp:taxon-name-part taxon-name-part-type="genus" reg="Aspilanta">Aspilanta</tp:taxon-name-part></tp:taxon-name></italic>, branch supports removed and numbers of possible apomorphies added; see text.</p></caption><graphic xmlns:xlink="http://www.w3.org/1999/xlink" xlink:href="zookeys-957-105-g008.jpg" position="float" orientation="portrait" xlink:type="simple" id="oo_440919.jpg"><uri content-type="original_file" xlink:type="simple">https://binary.pensoft.net/fig/440919</uri></graphic></fig></tp:treatment-sec><ref-list><ref id="B79"><mixed-citation xmlns:xlink="http://www.w3.org/1999/xlink" xlink:type="simple"><person-group><name name-style="western"><surname>Nieukerken</surname><given-names>EJ van</given-names></name><name name-style="western"><surname>Wagner</surname><given-names>DL</given-names></name><name name-style="western"><surname>Baldessari</surname><given-names>M</given-names></name><name name-style="western"><surname>Mazzon</surname><given-names>L</given-names></name><name name-style="western"><surname>Angeli</surname><given-names>G</given-names></name><name name-style="western"><surname>Girolami</surname><given-names>V</given-names></name><name name-style="western"><surname>Duso</surname><given-names>C</given-names></name><name name-style="western"><surname>Doorenweerd</surname><given-names>C</given-names></name></person-group> (<year>2012</year>) <article-title><italic><tp:taxon-name><tp:taxon-name-part taxon-name-part-type="genus">Antispila</tp:taxon-name-part> <tp:taxon-name-part taxon-name-part-type="species">oinophylla</tp:taxon-name-part></tp:taxon-name></italic> new species (<tp:taxon-name><tp:taxon-name-part taxon-name-part-type="order">Lepidoptera</tp:taxon-name-part></tp:taxon-name>, <tp:taxon-name><tp:taxon-name-part taxon-name-part-type="family">Heliozelidae</tp:taxon-name-part></tp:taxon-name>), a new North American grapevine leafminer invading Italian vineyards: taxonomy, DNA barcodes and life cycle.</article-title><source>ZooKeys</source><volume>170</volume>: <fpage>29</fpage>–<lpage>77</lpage>. <ext-link xlink:type="simple" ext-link-type="doi" xlink:href="10.3897/zookeys.170.2617">https://doi.org/10.3897/zookeys.170.2617</ext-link></mixed-citation></ref><ref id="B69"><mixed-citation xmlns:xlink="http://www.w3.org/1999/xlink" xlink:type="simple"><person-group><name name-style="western"><surname>Milla</surname><given-names>L</given-names></name><name name-style="western"><surname>Moussalli</surname><given-names>A</given-names></name><name name-style="western"><surname>Wilcox</surname><given-names>SA</given-names></name><name name-style="western"><surname>Nieukerken</surname><given-names>EJ van</given-names></name><name name-style="western"><surname>Young</surname><given-names>DA</given-names></name><name name-style="western"><surname>Halsey</surname><given-names>M</given-names></name><name name-style="western"><surname>McConville</surname><given-names>T</given-names></name><name name-style="western"><surname>Jones</surname><given-names>TM</given-names></name><name name-style="western"><surname>Kallies</surname><given-names>A</given-names></name><name name-style="western"><surname>Hilton</surname><given-names>DJ</given-names></name></person-group> (<year>2019</year>) <article-title>Phylotranscriptomics resolves phylogeny of the <tp:taxon-name><tp:taxon-name-part taxon-name-part-type="family">Heliozelidae</tp:taxon-name-part></tp:taxon-name> (<tp:taxon-name><tp:taxon-name-part taxon-name-part-type="superfamily">Adeloidea</tp:taxon-name-part></tp:taxon-name>: <tp:taxon-name><tp:taxon-name-part taxon-name-part-type="order">Lepidoptera</tp:taxon-name-part></tp:taxon-name>) and suggests a Late Cretaceous origin in Australia.</article-title><source>Systematic Entomology</source><volume>45</volume>: <fpage>128</fpage>–<lpage>143</lpage>. <ext-link xlink:type="simple" ext-link-type="doi" xlink:href="10.1111/syen.12383">https://doi.org/10.1111/syen.12383</ext-link></mixed-citation></ref><ref id="B80"><mixed-citation xmlns:xlink="http://www.w3.org/1999/xlink" xlink:type="simple"><person-group><name name-style="western"><surname>Nieukerken</surname><given-names>EJ van</given-names></name><name name-style="western"><surname>Lees</surname><given-names>DC</given-names></name><name name-style="western"><surname>Doorenweerd</surname><given-names>C</given-names></name><name name-style="western"><surname>Koster</surname><given-names>JCS</given-names></name><name name-style="western"><surname>Bryner</surname><given-names>R</given-names></name><name name-style="western"><surname>Schreurs</surname><given-names>A</given-names></name><name name-style="western"><surname>Timmermans</surname><given-names>MJTN</given-names></name><name name-style="western"><surname>Sattler</surname><given-names>K</given-names></name></person-group> (<year>2018</year>) <article-title>Two European <italic><tp:taxon-name><tp:taxon-name-part taxon-name-part-type="genus">Cornus</tp:taxon-name-part></tp:taxon-name></italic> feeding leafmining moths, <italic><tp:taxon-name><tp:taxon-name-part taxon-name-part-type="genus">Antispila</tp:taxon-name-part> <tp:taxon-name-part taxon-name-part-type="species">petryi</tp:taxon-name-part></tp:taxon-name></italic> Martini, 1899, sp. rev. and <italic><tp:taxon-name><tp:taxon-name-part taxon-name-part-type="genus">A.</tp:taxon-name-part> <tp:taxon-name-part taxon-name-part-type="species">treitschkiella</tp:taxon-name-part></tp:taxon-name></italic> (Fischer von Röslerstamm, 1843) (<tp:taxon-name><tp:taxon-name-part taxon-name-part-type="order">Lepidoptera</tp:taxon-name-part></tp:taxon-name>, <tp:taxon-name><tp:taxon-name-part taxon-name-part-type="family">Heliozelidae</tp:taxon-name-part></tp:taxon-name>): an unjustified synonymy and overlooked range expansion.</article-title><source>Nota Lepidopterologica</source><volume>41</volume>: <fpage>39</fpage>–<lpage>86</lpage>. <ext-link xlink:type="simple" ext-link-type="doi" xlink:href="10.3897/nl.41.22264">https://doi.org/10.3897/nl.41.22264</ext-link></mixed-citation></ref><ref id="B2"><mixed-citation xmlns:xlink="http://www.w3.org/1999/xlink" xlink:type="simple"><person-group><name name-style="western"><surname>Bernardo</surname><given-names>U</given-names></name><name name-style="western"><surname>Nieukerken</surname><given-names>EJ van</given-names></name><name name-style="western"><surname>Sasso</surname><given-names>R</given-names></name><name name-style="western"><surname>Gebiola</surname><given-names>M</given-names></name><name name-style="western"><surname>Gualtieri</surname><given-names>L</given-names></name><name name-style="western"><surname>Viggiani</surname><given-names>G</given-names></name></person-group> (<year>2015</year>) <article-title>Characterization, distribution, biology and impact on Italian walnut orchards of the invasive North-American leafminer <italic><tp:taxon-name><tp:taxon-name-part taxon-name-part-type="genus">Coptodisca</tp:taxon-name-part> <tp:taxon-name-part taxon-name-part-type="species">lucifluella</tp:taxon-name-part></tp:taxon-name></italic> (<tp:taxon-name><tp:taxon-name-part taxon-name-part-type="order">Lepidoptera</tp:taxon-name-part></tp:taxon-name>: <tp:taxon-name><tp:taxon-name-part taxon-name-part-type="family">Heliozelidae</tp:taxon-name-part></tp:taxon-name>).</article-title><source>Bulletin of Entomological Research</source><volume>105</volume>: <fpage>210</fpage>–<lpage>224</lpage>. <ext-link xlink:type="simple" ext-link-type="doi" xlink:href="10.1017/S0007485314000947">https://doi.org/10.1017/S0007485314000947</ext-link></mixed-citation></ref><ref id="B28"><mixed-citation xmlns:xlink="http://www.w3.org/1999/xlink" xlink:type="simple"><person-group><name name-style="western"><surname>Eiseman</surname><given-names>C</given-names></name></person-group> (<year>2019</year>) Leafminers of North America (1<sup>st</sup> edn). Charley Eiseman, 1806 pp. <ext-link xlink:type="simple" ext-link-type="uri" xlink:href="http://charleyeiseman.com/leafminers">http://charleyeiseman.com/leafminers</ext-link></mixed-citation></ref><ref id="B25"><mixed-citation xmlns:xlink="http://www.w3.org/1999/xlink" xlink:type="simple"><person-group><name name-style="western"><surname>Dziurzyński</surname><given-names>A</given-names></name></person-group> (<year>1948</year>) <article-title>Materiały do morfologii i biologii motyla dereniówka Stacha (<italic><tp:taxon-name><tp:taxon-name-part taxon-name-part-type="genus">Antispila</tp:taxon-name-part> <tp:taxon-name-part taxon-name-part-type="species">stachjanella</tp:taxon-name-part></tp:taxon-name></italic> n. sp.). On the morphology and biology of the butterfly <italic><tp:taxon-name><tp:taxon-name-part taxon-name-part-type="genus">Antispila</tp:taxon-name-part> <tp:taxon-name-part taxon-name-part-type="species">stachjanella</tp:taxon-name-part></tp:taxon-name></italic> n. sp.</article-title><source>Materiały do Fizjografii Kraju</source><volume>12</volume>: <fpage>1</fpage>–<lpage>87</lpage>. [in Polish]</mixed-citation></ref><ref id="B26"><mixed-citation xmlns:xlink="http://www.w3.org/1999/xlink" xlink:type="simple"><person-group><name name-style="western"><surname>Dziurzyński</surname><given-names>A</given-names></name></person-group> (<year>1952</year>) <article-title>Materiały do zozwoju i morfologii motyla <italic><tp:taxon-name><tp:taxon-name-part taxon-name-part-type="genus">Antispila</tp:taxon-name-part> <tp:taxon-name-part taxon-name-part-type="species">petryi</tp:taxon-name-part></tp:taxon-name></italic> Mart. i innych gatunków tego rodzaju wystepujacych w okolicach Krakowa, Kraków, PAU. Contribution to the knowledge of the development and morphology of <italic><tp:taxon-name><tp:taxon-name-part taxon-name-part-type="genus">Antispila</tp:taxon-name-part> <tp:taxon-name-part taxon-name-part-type="species">petryi</tp:taxon-name-part></tp:taxon-name></italic> Mart. and other species of the genus <italic><tp:taxon-name><tp:taxon-name-part taxon-name-part-type="genus">Antispila</tp:taxon-name-part></tp:taxon-name></italic> occurring in environs of Cracow, Poland.</article-title><source>Materiały do Fizjografii Kraju</source><volume>28</volume>: <fpage>1</fpage>–<lpage>55</lpage>. [in Polish]</mixed-citation></ref><ref id="B62"><mixed-citation xmlns:xlink="http://www.w3.org/1999/xlink" xlink:type="simple"><person-group><name name-style="western"><surname>Marchi</surname><given-names>G</given-names></name></person-group> (<year>1956</year>) <article-title>Ricerche su un Lepidottero Eliozelide, l’ “<italic><tp:taxon-name><tp:taxon-name-part taxon-name-part-type="genus">Holocacista</tp:taxon-name-part> <tp:taxon-name-part taxon-name-part-type="species">rivillei</tp:taxon-name-part></tp:taxon-name></italic>” Staint., minatore delle foglie della Vite.</article-title><source>Bollettino del Laboratorio di Entomologia del Reale Istituto Superiore Agrario di Bologna</source><volume>22</volume>: <fpage>247</fpage>–<lpage>276</lpage>. <ext-link xlink:type="simple" ext-link-type="uri" xlink:href="http://www.bulletinofinsectology.org/pdfarticles/vol22-1957-257-276marchi.pdf">http://www.bulletinofinsectology.org/pdfarticles/vol22-1957-257-276marchi.pdf</ext-link> [in Italian]</mixed-citation></ref><ref id="B86"><mixed-citation xmlns:xlink="http://www.w3.org/1999/xlink" xlink:type="simple"><person-group><name name-style="western"><surname>Prota</surname><given-names>R</given-names></name></person-group> (<year>1962</year>) Contributi alla conoscenza dell’entomofauna della Quercia da sughero (<italic><tp:taxon-name><tp:taxon-name-part taxon-name-part-type="genus">Quercus</tp:taxon-name-part> <tp:taxon-name-part taxon-name-part-type="species">suber</tp:taxon-name-part></tp:taxon-name></italic> L.). 1. Sul lepidottero eliozelide galligeno <italic><tp:taxon-name><tp:taxon-name-part taxon-name-part-type="genus">Heliozela</tp:taxon-name-part> <tp:taxon-name-part taxon-name-part-type="species">stanneella</tp:taxon-name-part></tp:taxon-name></italic> F. v. R. [Contributions to the knowledge of the entomofauna of Cork Oak (<italic><tp:taxon-name><tp:taxon-name-part taxon-name-part-type="genus">Quercus</tp:taxon-name-part> <tp:taxon-name-part taxon-name-part-type="species">suber</tp:taxon-name-part></tp:taxon-name></italic> L.). I. On the gallforming Heliozelid <italic><tp:taxon-name><tp:taxon-name-part taxon-name-part-type="genus">Heliozela</tp:taxon-name-part> <tp:taxon-name-part taxon-name-part-type="species">stanneella</tp:taxon-name-part></tp:taxon-name></italic> F. v. R. (<tp:taxon-name><tp:taxon-name-part taxon-name-part-type="order">Lepidoptera</tp:taxon-name-part></tp:taxon-name>)]. Studi Sassaresi, Sezione 3, Annali della Facoltà di Agraria dell’ Università di Sassari 9: 345–425. [in Italian]</mixed-citation></ref><ref id="B61"><mixed-citation xmlns:xlink="http://www.w3.org/1999/xlink" xlink:type="simple"><person-group><name name-style="western"><surname>Maier</surname><given-names>CT</given-names></name></person-group> (<year>1988</year>) <article-title>Life cycle of <italic><tp:taxon-name><tp:taxon-name-part taxon-name-part-type="genus">Coptodisca</tp:taxon-name-part> <tp:taxon-name-part taxon-name-part-type="species">negligens</tp:taxon-name-part></tp:taxon-name></italic> (<tp:taxon-name><tp:taxon-name-part taxon-name-part-type="order">Lepidoptera</tp:taxon-name-part></tp:taxon-name>: <tp:taxon-name><tp:taxon-name-part taxon-name-part-type="family">Heliozelidae</tp:taxon-name-part></tp:taxon-name>) on cranberry.</article-title><source>Journal of Economic Entomology</source><volume>81</volume>: <fpage>497</fpage>–<lpage>500</lpage>. <ext-link xlink:type="simple" ext-link-type="doi" xlink:href="10.1093/jee/81.2.497">https://doi.org/10.1093/jee/81.2.497</ext-link></mixed-citation></ref><ref id="B68"><mixed-citation xmlns:xlink="http://www.w3.org/1999/xlink" xlink:type="simple"><person-group><name name-style="western"><surname>Milla</surname><given-names>L</given-names></name><name name-style="western"><surname>Nieukerken</surname><given-names>EJ van</given-names></name><name name-style="western"><surname>Vijverberg</surname><given-names>R</given-names></name><name name-style="western"><surname>Doorenweerd</surname><given-names>C</given-names></name><name name-style="western"><surname>Wilcox</surname><given-names>SA</given-names></name><name name-style="western"><surname>Halsey</surname><given-names>M</given-names></name><name name-style="western"><surname>Young</surname><given-names>DA</given-names></name><name name-style="western"><surname>Jones</surname><given-names>T</given-names></name><name name-style="western"><surname>Kallies</surname><given-names>A</given-names></name><name name-style="western"><surname>Hilton</surname><given-names>DJ</given-names></name></person-group> (<year>2017</year>) <article-title>A preliminary molecular phylogeny of shield-bearer moths (<tp:taxon-name><tp:taxon-name-part taxon-name-part-type="order">Lepidoptera</tp:taxon-name-part></tp:taxon-name>: <tp:taxon-name><tp:taxon-name-part taxon-name-part-type="superfamily">Adeloidea</tp:taxon-name-part></tp:taxon-name>: <tp:taxon-name><tp:taxon-name-part taxon-name-part-type="family">Heliozelidae</tp:taxon-name-part></tp:taxon-name>) highlights rich undescribed diversity.</article-title><source>Molecular Phylogenetics and Evolution</source><volume>120</volume>: <fpage>129</fpage>–<lpage>143</lpage>. <ext-link xlink:type="simple" ext-link-type="doi" xlink:href="10.1016/j.ympev.2017.12.004">https://doi.org/10.1016/j.ympev.2017.12.004</ext-link></mixed-citation></ref></ref-list></tp:taxon-treatment>
