# Supplementary material for: Splitting the leafmining shield-bearer moth genus Antispila Hübner (Lepidoptera, Heliozelidae): North American species with reduced venation placed in Aspilanta new genus, with a review of heliozelid morphology
Source: Zookeys. 2020 Aug 10;957:105–61. doi: 10.3897/zookeys.957.53908 (PMC7431445; doi:10.3897/zookeys.957.53908)
Supplement: XML Treatment for Aspilanta hydrangaeella [file zookeys.957.53908-treatment3.xml]

<!DOCTYPE tp:taxon-treatment
  PUBLIC "-//TaxonX//DTD Taxonomic Treatment Publishing DTD v0 20100105//EN" "tax-treatment-NSO.dtd">
<tp:taxon-treatment xmlns:tp="http://www.plazi.org/taxpub"><tp:treatment-meta><kwd-group><label>Taxon classification</label><kwd><named-content xmlns:xlink="http://www.w3.org/1999/xlink" content-type="kingdom">Animalia</named-content></kwd><kwd><named-content xmlns:xlink="http://www.w3.org/1999/xlink" content-type="order">Lepidoptera</named-content></kwd><kwd><named-content xmlns:xlink="http://www.w3.org/1999/xlink" content-type="family">Heliozelidae</named-content></kwd></kwd-group><mixed-citation publication-type="journal"><person-group><name><surname>van Nieukerken</surname><given-names>Erik J.</given-names></name><name><surname>Eiseman</surname><given-names>Charles S.</given-names></name></person-group><article-title>Splitting the leafmining shield-bearer moth genus <italic><tp:taxon-name><tp:taxon-name-part taxon-name-part-type="genus" reg="Antispila">Antispila</tp:taxon-name-part></tp:taxon-name></italic> Hübner (<tp:taxon-name><tp:taxon-name-part taxon-name-part-type="order">Lepidoptera</tp:taxon-name-part></tp:taxon-name>, <tp:taxon-name><tp:taxon-name-part taxon-name-part-type="family">Heliozelidae</tp:taxon-name-part></tp:taxon-name>): North American species with reduced venation placed in <italic><tp:taxon-name><tp:taxon-name-part taxon-name-part-type="genus" reg="Aspilanta">Aspilanta</tp:taxon-name-part></tp:taxon-name></italic> new genus, with a review of heliozelid morphology</article-title><source>Zookeys</source><day>10</day><month>8</month><year>2020</year><volume>957</volume><fpage>105</fpage><lpage>161</lpage><pub-id pub-id-type="doi">10.3897/zookeys.957.53908</pub-id></mixed-citation></tp:treatment-meta><tp:nomenclature><tp:taxon-name><object-id xmlns:xlink="http://www.w3.org/1999/xlink" content-type="arpha" xlink:type="simple">13C3CFAD-89D3-5B0E-835D-F0A511550FBD</object-id>
              <tp:taxon-name-part taxon-name-part-type="genus" reg="Aspilanta">Aspilanta</tp:taxon-name-part>
              <tp:taxon-name-part taxon-name-part-type="species" reg="hydrangaeella">hydrangaeella</tp:taxon-name-part>
            </tp:taxon-name><tp:taxon-authority>(Chambers, 1874)</tp:taxon-authority><tp:taxon-status xmlns:xlink="http://www.w3.org/1999/xlink" xlink:type="simple">comb. n.</tp:taxon-status><xref ref-type="fig" rid="F1">Figs 2</xref><xref ref-type="fig" rid="F2">, 10</xref><xref ref-type="fig" rid="F5">, 27</xref><xref ref-type="fig" rid="F5">, 28</xref><xref ref-type="fig" rid="F10">, 46</xref><xref ref-type="fig" rid="F12">, 59–68</xref><tp:nomenclature-citation-list><tp:nomenclature-citation><tp:taxon-name>
                  <tp:taxon-name-part taxon-name-part-type="genus" reg="Antispila">Antispila</tp:taxon-name-part> <tp:taxon-name-part taxon-name-part-type="species" reg="hydrangaeella">hydrangaeella</tp:taxon-name-part></tp:taxon-name><comment>Chambers, 1874a: 170. Syntypes leafmines and larvae: [USA: Kentucky, Covington] on <tp:taxon-name><tp:taxon-name-part taxon-name-part-type="genus" reg="Hydrangea">Hydrangea</tp:taxon-name-part> <tp:taxon-name-part taxon-name-part-type="species" reg="nivea">nivea</tp:taxon-name-part></tp:taxon-name> [probably lost].</comment></tp:nomenclature-citation><tp:nomenclature-citation><tp:taxon-name>
                  <tp:taxon-name-part taxon-name-part-type="genus" reg="Antispila">Antispila</tp:taxon-name-part> <tp:taxon-name-part taxon-name-part-type="species" reg="hydrangiaeella">hydrangiaeella</tp:taxon-name-part></tp:taxon-name><comment>Chambers, 1878: 113. Subsequent incorrect spelling.</comment></tp:nomenclature-citation><tp:nomenclature-citation><tp:taxon-name>
                  <tp:taxon-name-part taxon-name-part-type="genus" reg="Antispila">Antispila</tp:taxon-name-part> <tp:taxon-name-part taxon-name-part-type="species" reg="hydrangaeella">hydrangaeella</tp:taxon-name-part></tp:taxon-name><comment>; <xref ref-type="bibr" rid="B10">Chambers 1877</xref>: 195; <xref ref-type="bibr" rid="B12">Chambers 1879</xref>: 126; <xref ref-type="bibr" rid="B27">Edwards 1889</xref>: 126; <xref ref-type="bibr" rid="B19">Davis 1983b</xref>: 4; van <xref ref-type="bibr" rid="B79">Nieukerken et al. 2012</xref>: 56; <xref ref-type="bibr" rid="B28">Eiseman 2019</xref>: 190, 1333.</comment></tp:nomenclature-citation><tp:nomenclature-citation><tp:taxon-name>
                  <tp:taxon-name-part taxon-name-part-type="genus" reg="Antispila">Antispila</tp:taxon-name-part> <tp:taxon-name-part taxon-name-part-type="species" reg="hydrangiaeella">hydrangiaeella</tp:taxon-name-part></tp:taxon-name><comment>; <xref ref-type="bibr" rid="B24">Dyar et al. 1903</xref>: 539; <xref ref-type="bibr" rid="B35">Forbes 1923</xref>: 226; <xref ref-type="bibr" rid="B71">Needham et al. 1928</xref>: 290; <xref ref-type="bibr" rid="B63">McDunnough 1939</xref>: 91.</comment></tp:nomenclature-citation></tp:nomenclature-citation-list></tp:nomenclature><tp:treatment-sec sec-type="Differential diagnosis" id="SECID0EYTCI"><title>Differential diagnosis.</title><p>Wingspan ca. 5.0–5.8 mm, forewing length 2.2–2.8 mm. Externally easily separable from other <italic><tp:taxon-name><tp:taxon-name-part taxon-name-part-type="genus" reg="Aspilanta">Aspilanta</tp:taxon-name-part></tp:taxon-name></italic> species with terminal spot by the white terminal antennal segments (3 flagellomeres with 6 scale rings). Male genitalia characterised by the two long curved terminal spines at phallotrema, the bearded setae on the juxta, the larger number of sensilla (ca 17–21) of the valval pecten and the bilobed tegumen. Female genitalia not examined.</p><fig id="F3" position="float" orientation="portrait"><object-id xmlns:xlink="http://www.w3.org/1999/xlink" content-type="doi" xlink:type="simple">10.3897/zookeys.957.53908.figures12-13</object-id><object-id xmlns:xlink="http://www.w3.org/1999/xlink" content-type="arpha" xlink:type="simple">F27F8C03-8AF0-5947-8ED2-5BE1EC39FBE6</object-id><label>Figures 12–13.</label><caption><p><italic><tp:taxon-name><tp:taxon-name-part taxon-name-part-type="genus" reg="Aspilanta">Aspilanta</tp:taxon-name-part></tp:taxon-name></italic> species, denuded wings, showing venation. <bold>12</bold><italic><tp:taxon-name><tp:taxon-name-part taxon-name-part-type="genus" reg="Aspilanta">A.</tp:taxon-name-part> <tp:taxon-name-part taxon-name-part-type="species" reg="voraginella">voraginella</tp:taxon-name-part></tp:taxon-name></italic>, male, <named-content xmlns:xlink="http://www.w3.org/1999/xlink" content-type="dwc:institutional_code" xlink:type="simple">RMNH</named-content>.INS.23917 <bold>13</bold><italic><tp:taxon-name><tp:taxon-name-part taxon-name-part-type="genus" reg="Aspilanta">A.</tp:taxon-name-part> <tp:taxon-name-part taxon-name-part-type="species" reg="argentifera">argentifera</tp:taxon-name-part></tp:taxon-name></italic>, male, <named-content xmlns:xlink="http://www.w3.org/1999/xlink" content-type="dwc:institutional_code" xlink:type="simple">RMNH</named-content>.INS.23917. Scale bars: 500 μm.</p></caption><graphic xmlns:xlink="http://www.w3.org/1999/xlink" xlink:href="zookeys-957-105-g003.jpg" position="float" orientation="portrait" xlink:type="simple" id="oo_440914.jpg"><uri content-type="original_file" xlink:type="simple">https://binary.pensoft.net/fig/440914</uri></graphic></fig><fig id="F4" position="float" orientation="portrait"><object-id xmlns:xlink="http://www.w3.org/1999/xlink" content-type="doi" xlink:type="simple">10.3897/zookeys.957.53908.figures14-20</object-id><object-id xmlns:xlink="http://www.w3.org/1999/xlink" content-type="arpha" xlink:type="simple">C8C93ECD-8F2B-5E3A-AF16-40C82DDAEAEB</object-id><label>Figures 14–20.</label><caption><p><italic><tp:taxon-name><tp:taxon-name-part taxon-name-part-type="genus" reg="Aspilanta">Aspilanta</tp:taxon-name-part> <tp:taxon-name-part taxon-name-part-type="species" reg="oinophylla">oinophylla</tp:taxon-name-part></tp:taxon-name></italic>, adult (male) morphology, <named-content xmlns:xlink="http://www.w3.org/1999/xlink" content-type="dwc:institutional_code" xlink:type="simple">RMNH</named-content>.INS.24440. <bold>14, 15</bold> Head, anterior and posterior views <bold>16, 17</bold> Detail of mouthparts, anterior and posterior views; m = mandible <bold>18</bold> Detail of flagellomeres, middle part of antenna, showing scale sockets of two scale rings per flagellomere <bold>19</bold> Forewing, underside, detail of retinaculum <bold>20</bold> Prothorax with forelegs. Scale bars: 100 μm, 200 μm (<bold>20</bold>).</p></caption><graphic xmlns:xlink="http://www.w3.org/1999/xlink" xlink:href="zookeys-957-105-g004.jpg" position="float" orientation="portrait" xlink:type="simple" id="oo_440915.jpg"><uri content-type="original_file" xlink:type="simple">https://binary.pensoft.net/fig/440915</uri></graphic></fig></tp:treatment-sec><tp:treatment-sec sec-type="host" id="SECID0EGXCI"><title>Host plant.</title><p><tp:taxon-name><tp:taxon-name-part taxon-name-part-type="family">Hydrangeaceae</tp:taxon-name-part></tp:taxon-name>: <italic><tp:taxon-name><tp:taxon-name-part taxon-name-part-type="genus" reg="Hydrangea">Hydrangea</tp:taxon-name-part> <tp:taxon-name-part taxon-name-part-type="species" reg="arborescens">arborescens</tp:taxon-name-part></tp:taxon-name></italic>. <xref ref-type="bibr" rid="B8">Chambers (1874a)</xref> recorded it from “wild <italic><tp:taxon-name><tp:taxon-name-part taxon-name-part-type="genus" reg="Hydrangea">Hydrangea</tp:taxon-name-part></tp:taxon-name></italic> (<italic><tp:taxon-name><tp:taxon-name-part taxon-name-part-type="genus" reg="Hydrangea">H.</tp:taxon-name-part> <tp:taxon-name-part taxon-name-part-type="species" reg="nivea">nivea</tp:taxon-name-part></tp:taxon-name></italic>)”, and later as <italic><tp:taxon-name><tp:taxon-name-part taxon-name-part-type="genus" reg="Holocacista">H.</tp:taxon-name-part> <tp:taxon-name-part taxon-name-part-type="species" reg="radiata">radiata</tp:taxon-name-part></tp:taxon-name></italic> (<xref ref-type="bibr" rid="B11">Chambers 1878</xref>), the correct name for that species. However, according to current knowledge, <italic><tp:taxon-name><tp:taxon-name-part taxon-name-part-type="genus" reg="Holocacista">H.</tp:taxon-name-part> <tp:taxon-name-part taxon-name-part-type="species" reg="radiata">radiata</tp:taxon-name-part></tp:taxon-name></italic> occurs only in the southern Appalachians (<xref ref-type="bibr" rid="B52">Kartesz and Biota of North America Program (BONAP) 2015</xref>; <xref ref-type="bibr" rid="B36">Freeman 2016</xref>), and not in Kentucky, so we assume that Chambers also found the mines on <italic><tp:taxon-name><tp:taxon-name-part taxon-name-part-type="genus" reg="Hydrangea">H.</tp:taxon-name-part> <tp:taxon-name-part taxon-name-part-type="species" reg="arborescens">arborescens</tp:taxon-name-part></tp:taxon-name></italic>. To be searched for on <italic><tp:taxon-name><tp:taxon-name-part taxon-name-part-type="genus" reg="Holocacista">H.</tp:taxon-name-part> <tp:taxon-name-part taxon-name-part-type="species" reg="cinerea">cinerea</tp:taxon-name-part></tp:taxon-name></italic> and <italic><tp:taxon-name><tp:taxon-name-part taxon-name-part-type="genus" reg="Holocacista">H.</tp:taxon-name-part> <tp:taxon-name-part taxon-name-part-type="species" reg="radiata">radiata</tp:taxon-name-part></tp:taxon-name></italic>.</p></tp:treatment-sec><tp:treatment-sec sec-type="Leafmines" id="SECID0EV1CI"><title>Leafmines.</title><p>(Figs <xref ref-type="fig" rid="F12">59–68</xref>) Egg inserted anywhere on the leaf, but frequently near a vein. Mine starts with a rather long linear portion, which may be partly or completely contorted, or often follows veins for some length; later the mine turns into an elongate blotch or a wide gallery. Frass starts usually as a rather narrow line, often broken and irregular, not always in the middle, later becoming more dispersed, in grains or sometimes smeared out, green to brown; in the blotch the frass remains in the middle, smeared out, dark green to black. Often many mines occur in the same leaf; mines can be rather extensive in the thin leaves of <italic><tp:taxon-name><tp:taxon-name-part taxon-name-part-type="genus" reg="Hydrangea">Hydrangea</tp:taxon-name-part></tp:taxon-name></italic>. The larva cuts out an elliptic case ca. 3.5–4.5 mm long.</p></tp:treatment-sec><tp:treatment-sec sec-type="Larva" id="SECID0EG2CI"><title>Larva.</title><p>Colourless or whitish except for green gut contents; head and prothorax dark brown, some darker dots on most segments visible (Fig. <xref ref-type="fig" rid="F12">68</xref>).</p></tp:treatment-sec><tp:treatment-sec sec-type="Life history" id="SECID0EQ2CI"><title>Life history.</title><p>Poorly known; larvae found in June, August, September and October; adults emerged the following spring from larvae collected in October, but dates are too early due to forced emergence. Chambers provides no information whatsoever; <xref ref-type="bibr" rid="B35">Forbes (1923)</xref> reports moths in August. This, together with an early mine photographed in Kentucky on 30 June, suggests the species may be bivoltine.</p></tp:treatment-sec><tp:treatment-sec sec-type="distribution" id="SECID0E12CI"><title>Distribution.</title><p>USA: Georgia, Illinois, Kentucky, Maryland*, North Carolina, Ohio*, Tennessee*.</p></tp:treatment-sec><tp:treatment-sec sec-type="Barcode" id="SECID0E62CI"><title>Barcode.</title><p>Georgia and Ohio population: BIN: BOLD:AAV5059 (<italic>n</italic> = 2, average distance = 2.15%), Tennessee population: BOLD:AAV5060 (<italic>n</italic> = 1), distance between these nearest neighbours 5.25%.</p></tp:treatment-sec><tp:treatment-sec sec-type="Parasitoids" id="SECID0EJ3CI"><title>Parasitoids.</title><p><tp:taxon-name><tp:taxon-name-part taxon-name-part-type="family">Eulophidae</tp:taxon-name-part></tp:taxon-name>: <italic><tp:taxon-name><tp:taxon-name-part taxon-name-part-type="genus" reg="Pediobius">Pediobius</tp:taxon-name-part> <tp:taxon-name-part taxon-name-part-type="species" reg="albipes">albipes</tp:taxon-name-part></tp:taxon-name></italic> (Provancher, 1887) (GA) (BOLD:ACZ8030), <italic><tp:taxon-name><tp:taxon-name-part taxon-name-part-type="genus" reg="Pediobius">P.</tp:taxon-name-part> <tp:taxon-name-part taxon-name-part-type="species" reg="ocellatus">ocellatus</tp:taxon-name-part></tp:taxon-name></italic> Peck, 1985 (GA, NC) (BOLD:ACZ8031); <tp:taxon-name><tp:taxon-name-part taxon-name-part-type="family">Braconidae</tp:taxon-name-part></tp:taxon-name>: <tp:taxon-name><tp:taxon-name-part taxon-name-part-type="subfamily">Microgastrinae</tp:taxon-name-part></tp:taxon-name> sp. (GA) (BOLD:ADA0313).</p></tp:treatment-sec><tp:treatment-sec sec-type="remarks" id="SECID0EU4CI"><title>Remarks.</title><p>In our barcode analysis we found two clusters with a distance of 5.25%, even the distance of two specimens of the Georgia population is rather large with 2.15%. By analysing the characters of adults of the two barcoded populations, we did not find any supporting argument for the earlier suggestion that two species might be involved (van <xref ref-type="bibr" rid="B79">Nieukerken et al. 2012</xref>). Mines of the Georgia and Ohio populations seem to have more contorted mines than the population from North Carolina, but there is also variation in this character within these populations. A further analysis of material is needed to assess this situation, and designation of a Neotype from Kentucky might be necessary to avoid confusion if the species appears to be part of a complex.</p></tp:treatment-sec><tp:treatment-sec sec-type="material" id="SECID0E54CI"><title>Material: Adults examined.</title><p>USA – <bold>Tennessee</bold> • 1; Blount Co., NP Great Smoky Mts, Lead Cove Trail; <named-content xmlns:xlink="http://www.w3.org/1999/xlink" content-type="dwc:verbatimCoordinates" xlink:type="simple"><named-content content-type="geo-json" specific-use="{&#34;type&#34;:&#34;Point&#34;,&#34;coordinates&#34;:[-83.739980,35.599760]}" id="NCID0EJ5CI" xlink:type="simple">35.59976N, 83.73998W</named-content></named-content>; alt. 690 m; 03 Oct. 2010; E.J. van Nieukerken &amp; C. Doorenweerd leg.; <italic><tp:taxon-name><tp:taxon-name-part taxon-name-part-type="genus" reg="Hydrangea">Hydrangea</tp:taxon-name-part> <tp:taxon-name-part taxon-name-part-type="species" reg="arborescens">arborescens</tp:taxon-name-part></tp:taxon-name></italic>; emerged 04 Apr. 2011; EventId: EvN no 2010141–K; <named-content xmlns:xlink="http://www.w3.org/1999/xlink" content-type="dwc:institutional_code" xlink:type="simple">RMNH</named-content>.</p></tp:treatment-sec><tp:treatment-sec sec-type="Larvae and leafmines examined" id="SECID0E55CI"><title>Larvae and leafmines examined.</title><p>USA – <bold>Ohio</bold> • 2 larvae, Hocking Co., South Bloomingville, Deep Woods Farm; <named-content xmlns:xlink="http://www.w3.org/1999/xlink" content-type="dwc:verbatimCoordinates" xlink:type="simple"><named-content content-type="geo-json" specific-use="{&#34;type&#34;:&#34;Point&#34;,&#34;coordinates&#34;:[-82.574946,39.406165]}" id="NCID0EJ6CI" xlink:type="simple">39.406165N, 82.574946W</named-content></named-content>; alt. 229 m; 13 Sep. 2012; C. Eiseman leg.; <italic><tp:taxon-name><tp:taxon-name-part taxon-name-part-type="genus" reg="Hydrangea">Hydrangea</tp:taxon-name-part> <tp:taxon-name-part taxon-name-part-type="species" reg="arborescens">arborescens</tp:taxon-name-part></tp:taxon-name></italic>; EventId: CSE-OH; <named-content xmlns:xlink="http://www.w3.org/1999/xlink" content-type="dwc:institutional_code" xlink:type="simple">RMNH</named-content>.INS.29601.P, <named-content xmlns:xlink="http://www.w3.org/1999/xlink" content-type="dwc:institutional_code" xlink:type="simple">RMNH</named-content>.INS.29602.P. – <bold>Tennessee</bold> • leafmines; Blount Co., NP Great Smoky Mts, Lead Cove Trail; <named-content xmlns:xlink="http://www.w3.org/1999/xlink" content-type="dwc:verbatimCoordinates" xlink:type="simple"><named-content content-type="geo-json" specific-use="{&#34;type&#34;:&#34;Point&#34;,&#34;coordinates&#34;:[-83.739980,35.599760]}" id="NCID0EIADI" xlink:type="simple">35.59976N, 83.73998W</named-content></named-content>; alt. 690 m; 03 Oct. 2010; E.J. van Nieukerken &amp; C. Doorenweerd leg.; <italic><tp:taxon-name><tp:taxon-name-part taxon-name-part-type="genus" reg="Hydrangea">Hydrangea</tp:taxon-name-part> <tp:taxon-name-part taxon-name-part-type="species" reg="arborescens">arborescens</tp:taxon-name-part></tp:taxon-name></italic>; EventId: EvN no 2010141–K; <named-content xmlns:xlink="http://www.w3.org/1999/xlink" content-type="dwc:institutional_code" xlink:type="simple">RMNH</named-content>.INS.43100.</p></tp:treatment-sec><tp:treatment-sec sec-type="Observations" id="SECID0E4ADI"><title>Observations.</title><p>USA – <bold>Georgia</bold> • Gilmer Co., Ellijay; <named-content xmlns:xlink="http://www.w3.org/1999/xlink" content-type="dwc:verbatimCoordinates" xlink:type="simple"><named-content content-type="geo-json" specific-use="{&#34;type&#34;:&#34;Point&#34;,&#34;coordinates&#34;:[-84.608000,34.651000]}" id="NCID0EIBDI" xlink:type="simple">34.651N, 84.608W</named-content></named-content>; 23 Sep. 2019; Lisa Kimmerling leg.; <italic><tp:taxon-name><tp:taxon-name-part taxon-name-part-type="genus" reg="Hydrangea">Hydrangea</tp:taxon-name-part> <tp:taxon-name-part taxon-name-part-type="species" reg="arborescens">arborescens</tp:taxon-name-part></tp:taxon-name></italic>; <ext-link xmlns:xlink="http://www.w3.org/1999/xlink" xlink:type="simple" ext-link-type="uri" xlink:href="https://www.inaturalist.org/observations/33268524">https://www.inaturalist.org/observations/33268524</ext-link>. – <bold>Kentucky</bold> • Bullitt Co., Bernheim Arboretum and Research Forest; <named-content xmlns:xlink="http://www.w3.org/1999/xlink" content-type="dwc:verbatimCoordinates" xlink:type="simple"><named-content content-type="geo-json" specific-use="{&#34;type&#34;:&#34;Point&#34;,&#34;coordinates&#34;:[-85.648000,37.913000]}" id="NCID0ECCDI" xlink:type="simple">37.913N, 85.648W</named-content></named-content>; 30 June 2019; Mike Plagens leg.; <italic><tp:taxon-name><tp:taxon-name-part taxon-name-part-type="genus" reg="Hydrangea">Hydrangea</tp:taxon-name-part> <tp:taxon-name-part taxon-name-part-type="species" reg="arborescens">arborescens</tp:taxon-name-part></tp:taxon-name></italic>; <ext-link xmlns:xlink="http://www.w3.org/1999/xlink" xlink:type="simple" ext-link-type="uri" xlink:href="https://www.inaturalist.org/observations/29522629">https://www.inaturalist.org/observations/29522629</ext-link>. – <bold>Maryland</bold> • Harford Co., Susquehanna State Park; <named-content xmlns:xlink="http://www.w3.org/1999/xlink" content-type="dwc:verbatimCoordinates" xlink:type="simple"><named-content content-type="geo-json" specific-use="{&#34;type&#34;:&#34;Point&#34;,&#34;coordinates&#34;:[-76.152000,39.605000]}" id="NCID0E3CDI" xlink:type="simple">39.605N, 76.152W</named-content></named-content>; 11 Aug. 2018; Josh Emm leg.; <italic><tp:taxon-name><tp:taxon-name-part taxon-name-part-type="genus" reg="Hydrangea">Hydrangea</tp:taxon-name-part> <tp:taxon-name-part taxon-name-part-type="species" reg="arborescens">arborescens</tp:taxon-name-part></tp:taxon-name></italic>; <ext-link xmlns:xlink="http://www.w3.org/1999/xlink" xlink:type="simple" ext-link-type="uri" xlink:href="https://bugguide.net/node/view/1573751/bgimage">https://bugguide.net/node/view/1573751/bgimage</ext-link>. – <bold>North Carolina</bold> • Madison Co., Along Appalachian Trail southbound from Devil’s Fork Gap; <named-content xmlns:xlink="http://www.w3.org/1999/xlink" content-type="dwc:verbatimCoordinates" xlink:type="simple"><named-content content-type="geo-json" specific-use="{&#34;type&#34;:&#34;Point&#34;,&#34;coordinates&#34;:[-82.609800,36.008200]}" id="NCID0EWDDI" xlink:type="simple">36.0082N, 82.6098W</named-content></named-content>; 05 Oct. 2019; Jim Petranka leg.; <italic><tp:taxon-name><tp:taxon-name-part taxon-name-part-type="genus" reg="Hydrangea">Hydrangea</tp:taxon-name-part> <tp:taxon-name-part taxon-name-part-type="species" reg="arborescens">arborescens</tp:taxon-name-part></tp:taxon-name></italic>; <ext-link xmlns:xlink="http://www.w3.org/1999/xlink" xlink:type="simple" ext-link-type="uri" xlink:href="https://bugguide.net/node/view/1736188/bgimage">https://bugguide.net/node/view/1736188/bgimage</ext-link>. – <bold>Ohio</bold> • Hocking Co., Rockbridge, Crane Hollow Preserve; <named-content xmlns:xlink="http://www.w3.org/1999/xlink" content-type="dwc:verbatimCoordinates" xlink:type="simple"><named-content content-type="geo-json" specific-use="{&#34;type&#34;:&#34;Point&#34;,&#34;coordinates&#34;:[-82.584000,39.480000]}" id="NCID0EQEDI" xlink:type="simple">39.48N, 82.584W</named-content></named-content>; 05 Aug. 2016; Charley Eiseman &amp; Julia Blyth leg.; <italic><tp:taxon-name><tp:taxon-name-part taxon-name-part-type="genus" reg="Hydrangea">Hydrangea</tp:taxon-name-part> <tp:taxon-name-part taxon-name-part-type="species" reg="arborescens">arborescens</tp:taxon-name-part></tp:taxon-name></italic>; <ext-link xmlns:xlink="http://www.w3.org/1999/xlink" xlink:type="simple" ext-link-type="uri" xlink:href="https://www.inaturalist.org/observations/44820974">https://www.inaturalist.org/observations/44820974</ext-link>.</p></tp:treatment-sec><tp:treatment-sec><!--Section generated to contain objects referenced in tp:taxon-treatment.--><fig id="F1" position="float" orientation="portrait"><object-id xmlns:xlink="http://www.w3.org/1999/xlink" content-type="doi" xlink:type="simple">10.3897/zookeys.957.53908.figures1-8</object-id><object-id xmlns:xlink="http://www.w3.org/1999/xlink" content-type="arpha" xlink:type="simple">335E00FE-AB77-5AFC-9081-F7BF25FC1121</object-id><label>Figures 1–8.</label><caption><p><italic><tp:taxon-name><tp:taxon-name-part taxon-name-part-type="genus" reg="Aspilanta">Aspilanta</tp:taxon-name-part></tp:taxon-name></italic> species, mounted adult moths. <bold>1</bold><italic><tp:taxon-name><tp:taxon-name-part taxon-name-part-type="genus" reg="Aspilanta">A.</tp:taxon-name-part> <tp:taxon-name-part taxon-name-part-type="species" reg="oinophylla">oinophylla</tp:taxon-name-part></tp:taxon-name></italic>, male, USA, VT, <named-content xmlns:xlink="http://www.w3.org/1999/xlink" content-type="dwc:institutional_code" xlink:type="simple">RMNH</named-content>.INS.24378 <bold>2</bold><italic><tp:taxon-name><tp:taxon-name-part taxon-name-part-type="genus" reg="Aspilanta">A.</tp:taxon-name-part> <tp:taxon-name-part taxon-name-part-type="species" reg="hydrangaeella">hydrangaeella</tp:taxon-name-part></tp:taxon-name></italic>, female, USA, NC, <named-content xmlns:xlink="http://www.w3.org/1999/xlink" content-type="dwc:institutional_code" xlink:type="simple">RMNH</named-content>.INS.25191 <bold>3</bold><italic><tp:taxon-name><tp:taxon-name-part taxon-name-part-type="genus" reg="Aspilanta">A.</tp:taxon-name-part> <tp:taxon-name-part taxon-name-part-type="species" reg="ampelopsifoliella">ampelopsifoliella</tp:taxon-name-part></tp:taxon-name></italic>, male, USA, CT, <named-content xmlns:xlink="http://www.w3.org/1999/xlink" content-type="dwc:institutional_code" xlink:type="simple">RMNH</named-content>.INS.24377 <bold>4</bold><italic>A <tp:taxon-name><tp:taxon-name-part taxon-name-part-type="genus" reg="Aspilanta"/><tp:taxon-name-part taxon-name-part-type="species" reg="argentifera">argentifera</tp:taxon-name-part></tp:taxon-name></italic>, female, USA, MA, <named-content xmlns:xlink="http://www.w3.org/1999/xlink" content-type="dwc:institutional_code" xlink:type="simple">RMNH</named-content>.INS.25019 <bold>5</bold><italic><tp:taxon-name><tp:taxon-name-part taxon-name-part-type="genus" reg="Aspilanta">A.</tp:taxon-name-part> <tp:taxon-name-part taxon-name-part-type="species" reg="voraginella">voraginella</tp:taxon-name-part></tp:taxon-name></italic>, male, USA, AZ, <named-content xmlns:xlink="http://www.w3.org/1999/xlink" content-type="dwc:institutional_code" xlink:type="simple">RMNH</named-content>.INS.23918 <bold>6</bold><italic><tp:taxon-name><tp:taxon-name-part taxon-name-part-type="genus" reg="Aspilanta">A.</tp:taxon-name-part> <tp:taxon-name-part taxon-name-part-type="species" reg="argentifera">argentifera</tp:taxon-name-part></tp:taxon-name></italic>, female holotype <bold>7</bold> Undescribed species in unnamed genus14 (“<tp:taxon-name><tp:taxon-name-part taxon-name-part-type="genus" reg="Neospila">Neospila</tp:taxon-name-part></tp:taxon-name>”), male, Chile, Osorno, 20 km W of Entre Lagos, 17.x.1981, leg. Nielsen &amp; Karsholt, genitalia slide EJvN 4632, <named-content xmlns:xlink="http://www.w3.org/1999/xlink" content-type="dwc:institutional_code" xlink:type="simple">ZMUC</named-content><bold>8</bold><italic><tp:taxon-name><tp:taxon-name-part taxon-name-part-type="genus" reg="Aspilanta">A.</tp:taxon-name-part> <tp:taxon-name-part taxon-name-part-type="species" reg="viticordifoliella">viticordifoliella</tp:taxon-name-part></tp:taxon-name></italic>, female, Canada, Ottawa, from <italic><tp:taxon-name><tp:taxon-name-part taxon-name-part-type="genus" reg="Parthenocissus">Parthenocissus</tp:taxon-name-part></tp:taxon-name></italic>, CNCLEP00122404. Scale bars: 1mm.</p></caption><graphic xmlns:xlink="http://www.w3.org/1999/xlink" xlink:href="zookeys-957-105-g001.jpg" position="float" orientation="portrait" xlink:type="simple" id="oo_440912.jpg"><uri content-type="original_file" xlink:type="simple">https://binary.pensoft.net/fig/440912</uri></graphic></fig><fig id="F2" position="float" orientation="portrait"><object-id xmlns:xlink="http://www.w3.org/1999/xlink" content-type="doi" xlink:type="simple">10.3897/zookeys.957.53908.figures9-11</object-id><object-id xmlns:xlink="http://www.w3.org/1999/xlink" content-type="arpha" xlink:type="simple">A5D93501-8698-5928-9EF2-1E48AAF211FA</object-id><label>Figures 9–11.</label><caption><p><italic><tp:taxon-name><tp:taxon-name-part taxon-name-part-type="genus" reg="Aspilanta">Aspilanta</tp:taxon-name-part></tp:taxon-name></italic> species, denuded wings, showing venation. <bold>9</bold><italic><tp:taxon-name><tp:taxon-name-part taxon-name-part-type="genus" reg="Aspilanta">A.</tp:taxon-name-part> <tp:taxon-name-part taxon-name-part-type="species" reg="oinophylla">oinophylla</tp:taxon-name-part></tp:taxon-name></italic>, male, veins labelled, <named-content xmlns:xlink="http://www.w3.org/1999/xlink" content-type="dwc:institutional_code" xlink:type="simple">RMNH</named-content>.INS.24257 <bold>10</bold><italic><tp:taxon-name><tp:taxon-name-part taxon-name-part-type="genus" reg="Aspilanta">A.</tp:taxon-name-part> <tp:taxon-name-part taxon-name-part-type="species" reg="hydrangaeella">hydrangaeella</tp:taxon-name-part></tp:taxon-name></italic>, female, <named-content xmlns:xlink="http://www.w3.org/1999/xlink" content-type="dwc:institutional_code" xlink:type="simple">RMNH</named-content>.INS.25191 <bold>11</bold><italic><tp:taxon-name><tp:taxon-name-part taxon-name-part-type="genus" reg="Aspilanta">A.</tp:taxon-name-part> <tp:taxon-name-part taxon-name-part-type="species" reg="ampelopsifoliella">ampelopsifoliella</tp:taxon-name-part></tp:taxon-name></italic>, male, <named-content xmlns:xlink="http://www.w3.org/1999/xlink" content-type="dwc:institutional_code" xlink:type="simple">RMNH</named-content>.INS.24376. Scale bars: 500 μm.</p></caption><graphic xmlns:xlink="http://www.w3.org/1999/xlink" xlink:href="zookeys-957-105-g002.jpg" position="float" orientation="portrait" xlink:type="simple" id="oo_440913.jpg"><uri content-type="original_file" xlink:type="simple">https://binary.pensoft.net/fig/440913</uri></graphic></fig><fig id="F5" position="float" orientation="portrait"><object-id xmlns:xlink="http://www.w3.org/1999/xlink" content-type="doi" xlink:type="simple">10.3897/zookeys.957.53908.figures21-28</object-id><object-id xmlns:xlink="http://www.w3.org/1999/xlink" content-type="arpha" xlink:type="simple">2A9EE6B1-850C-5416-959A-E9345783DD40</object-id><label>Figures 21–28.</label><caption><p><italic><tp:taxon-name><tp:taxon-name-part taxon-name-part-type="genus" reg="Aspilanta">Aspilanta</tp:taxon-name-part></tp:taxon-name></italic> species, male genitalia. <bold>21</bold><italic><tp:taxon-name><tp:taxon-name-part taxon-name-part-type="genus" reg="Aspilanta">A.</tp:taxon-name-part> <tp:taxon-name-part taxon-name-part-type="species" reg="oinophylla">oinophylla</tp:taxon-name-part></tp:taxon-name></italic>, phallus separate, <named-content xmlns:xlink="http://www.w3.org/1999/xlink" content-type="dwc:institutional_code" xlink:type="simple">RMNH</named-content>.INS.23920 <bold>22</bold><italic><tp:taxon-name><tp:taxon-name-part taxon-name-part-type="genus" reg="Aspilanta">A.</tp:taxon-name-part> <tp:taxon-name-part taxon-name-part-type="species" reg="ampelopsifoliella">ampelopsifoliella</tp:taxon-name-part></tp:taxon-name></italic>, phallus in situ, <named-content xmlns:xlink="http://www.w3.org/1999/xlink" content-type="dwc:institutional_code" xlink:type="simple">RMNH</named-content>.INS.24376 <bold>23</bold><italic><tp:taxon-name><tp:taxon-name-part taxon-name-part-type="genus" reg="Aspilanta">A.</tp:taxon-name-part> <tp:taxon-name-part taxon-name-part-type="species" reg="hydrangaeella">hydrangaeella</tp:taxon-name-part></tp:taxon-name></italic>, phallus in situ, <named-content xmlns:xlink="http://www.w3.org/1999/xlink" content-type="dwc:institutional_code" xlink:type="simple">RMNH</named-content>.INS.25192 <bold>24</bold><italic><tp:taxon-name><tp:taxon-name-part taxon-name-part-type="genus" reg="Aspilanta">A.</tp:taxon-name-part> <tp:taxon-name-part taxon-name-part-type="species" reg="voraginella">voraginella</tp:taxon-name-part></tp:taxon-name></italic>, phallus separate, holotype, slide EJvN 3916 <bold>25</bold> ditto, detail of transtilla <bold>26</bold><italic><tp:taxon-name><tp:taxon-name-part taxon-name-part-type="genus" reg="Aspilanta">A.</tp:taxon-name-part> <tp:taxon-name-part taxon-name-part-type="species" reg="oinophylla">oinophylla</tp:taxon-name-part></tp:taxon-name></italic>, detail valva (flattened), <named-content xmlns:xlink="http://www.w3.org/1999/xlink" content-type="dwc:institutional_code" xlink:type="simple">RMNH</named-content>.INS.15247 <bold>27, 28</bold><italic><tp:taxon-name><tp:taxon-name-part taxon-name-part-type="genus" reg="Aspilanta">A.</tp:taxon-name-part> <tp:taxon-name-part taxon-name-part-type="species" reg="hydrangaeella">hydrangaeella</tp:taxon-name-part></tp:taxon-name></italic>, <named-content xmlns:xlink="http://www.w3.org/1999/xlink" content-type="dwc:institutional_code" xlink:type="simple">RMNH</named-content>.INS.25190, details of resp. tegumen and valvae. Scale bars: 100 μm.</p></caption><graphic xmlns:xlink="http://www.w3.org/1999/xlink" xlink:href="zookeys-957-105-g005.jpg" position="float" orientation="portrait" xlink:type="simple" id="oo_440916.jpg"><uri content-type="original_file" xlink:type="simple">https://binary.pensoft.net/fig/440916</uri></graphic></fig><fig id="F10" position="float" orientation="portrait"><object-id xmlns:xlink="http://www.w3.org/1999/xlink" content-type="doi" xlink:type="simple">10.3897/zookeys.957.53908.figures45-50</object-id><object-id xmlns:xlink="http://www.w3.org/1999/xlink" content-type="arpha" xlink:type="simple">84A3CD3C-FC17-5871-8797-CBC729BCF04A</object-id><label>Figures 45–50.</label><caption><p><italic><tp:taxon-name><tp:taxon-name-part taxon-name-part-type="genus" reg="Aspilanta">Aspilanta</tp:taxon-name-part></tp:taxon-name></italic> species, live adult moths. <bold>45</bold><italic><tp:taxon-name><tp:taxon-name-part taxon-name-part-type="genus" reg="Aspilanta">A.</tp:taxon-name-part> <tp:taxon-name-part taxon-name-part-type="species" reg="oinophylla">oinophylla</tp:taxon-name-part></tp:taxon-name></italic>, male, Italy, Südtirol, Eisacktal, Klausen, 650 m, e.l. 1.viii.2019, photograph Dieter Robrecht <bold>46</bold><italic><tp:taxon-name><tp:taxon-name-part taxon-name-part-type="genus" reg="Aspilanta">A.</tp:taxon-name-part> <tp:taxon-name-part taxon-name-part-type="species" reg="hydrangaeella">hydrangaeella</tp:taxon-name-part></tp:taxon-name></italic>, female, dorsal view, NC, photograph EJvN <bold>47</bold><italic><tp:taxon-name><tp:taxon-name-part taxon-name-part-type="genus" reg="Aspilanta">A.</tp:taxon-name-part> <tp:taxon-name-part taxon-name-part-type="species" reg="ampelopsifoliella">ampelopsifoliella</tp:taxon-name-part></tp:taxon-name></italic>, female, Pelham MA, photograph CSE <bold>48</bold><italic><tp:taxon-name><tp:taxon-name-part taxon-name-part-type="genus" reg="Aspilanta">A.</tp:taxon-name-part> <tp:taxon-name-part taxon-name-part-type="species" reg="ampelopsifoliella">ampelopsifoliella</tp:taxon-name-part></tp:taxon-name></italic>, male, dorsal view, VT, photograph EJvN <bold>49</bold><italic><tp:taxon-name><tp:taxon-name-part taxon-name-part-type="genus" reg="Aspilanta">A.</tp:taxon-name-part> <tp:taxon-name-part taxon-name-part-type="species" reg="argentifera">argentifera</tp:taxon-name-part></tp:taxon-name></italic>, female, Stockbridge MA, photograph CSE <bold>50</bold><italic><tp:taxon-name><tp:taxon-name-part taxon-name-part-type="genus" reg="Aspilanta">A.</tp:taxon-name-part> <tp:taxon-name-part taxon-name-part-type="species" reg="viticordifoliella">viticordifoliella</tp:taxon-name-part></tp:taxon-name></italic>, female, Pelham MA, photograph CSE.</p></caption><graphic xmlns:xlink="http://www.w3.org/1999/xlink" xlink:href="zookeys-957-105-g010.jpg" position="float" orientation="portrait" xlink:type="simple" id="oo_440921.jpg"><uri content-type="original_file" xlink:type="simple">https://binary.pensoft.net/fig/440921</uri></graphic></fig><fig id="F12" position="float" orientation="portrait"><object-id xmlns:xlink="http://www.w3.org/1999/xlink" content-type="doi" xlink:type="simple">10.3897/zookeys.957.53908.figures59-68</object-id><object-id xmlns:xlink="http://www.w3.org/1999/xlink" content-type="arpha" xlink:type="simple">92C3227A-968A-5B70-A322-7530C7819069</object-id><label>Figures 59–68.</label><caption><p><italic><tp:taxon-name><tp:taxon-name-part taxon-name-part-type="genus" reg="Aspilanta">Aspilanta</tp:taxon-name-part> <tp:taxon-name-part taxon-name-part-type="species" reg="hydrangaeella">hydrangaeella</tp:taxon-name-part></tp:taxon-name></italic>, leafmines, larvae and shields, on <italic><tp:taxon-name><tp:taxon-name-part taxon-name-part-type="genus" reg="Hydrangea">Hydrangea</tp:taxon-name-part> <tp:taxon-name-part taxon-name-part-type="species" reg="arborescens">arborescens</tp:taxon-name-part></tp:taxon-name></italic>. <bold>59, 60, 64</bold> GA, Chattahoochee NF, 14.x.2010, EvN2010279 <bold>61, 63, 68</bold> OH, South Bloomingville, 13.ix.2012, CSE, (61=<named-content xmlns:xlink="http://www.w3.org/1999/xlink" content-type="dwc:institutional_code" xlink:type="simple">RMNH</named-content>.INS.29601) <bold>62</bold> OH, Crane Hollow, 5.viii.2016, CSE <bold>65–67</bold> NC, Great Smoky Mts NP, 28.ix.2010, EvN2010073.</p></caption><graphic xmlns:xlink="http://www.w3.org/1999/xlink" xlink:href="zookeys-957-105-g012.jpg" position="float" orientation="portrait" xlink:type="simple" id="oo_440923.jpg"><uri content-type="original_file" xlink:type="simple">https://binary.pensoft.net/fig/440923</uri></graphic></fig></tp:treatment-sec><ref-list><ref id="B10"><mixed-citation xmlns:xlink="http://www.w3.org/1999/xlink" xlink:type="simple"><person-group><name name-style="western"><surname>Chambers</surname><given-names>VT</given-names></name></person-group> (<year>1877</year>) <article-title><tp:taxon-name><tp:taxon-name-part taxon-name-part-type="section">Tineina</tp:taxon-name-part></tp:taxon-name>.</article-title><source>Canadian Entomologist</source><volume>9</volume>: <fpage>194</fpage>–<lpage>196</lpage>. <ext-link xlink:type="simple" ext-link-type="doi" xlink:href="10.4039/Ent9194-10">https://doi.org/10.4039/Ent9194-10</ext-link></mixed-citation></ref><ref id="B12"><mixed-citation xmlns:xlink="http://www.w3.org/1999/xlink" xlink:type="simple"><person-group><name name-style="western"><surname>Chambers</surname><given-names>VT</given-names></name></person-group> (<year>1879</year>) <article-title>Micro-<tp:taxon-name><tp:taxon-name-part taxon-name-part-type="order">lepidoptera</tp:taxon-name-part></tp:taxon-name>.</article-title><source>Canadian Entomologist</source><volume>11</volume>: <fpage>125</fpage>–<lpage>126</lpage>. <ext-link xlink:type="simple" ext-link-type="doi" xlink:href="10.4039/Ent11125-7">https://doi.org/10.4039/Ent11125-7</ext-link></mixed-citation></ref><ref id="B27"><mixed-citation xmlns:xlink="http://www.w3.org/1999/xlink" xlink:type="simple"><person-group><name name-style="western"><surname>Edwards</surname><given-names>H</given-names></name></person-group> (<year>1889</year>) <article-title>Bibliographical catalogue of the described transformations of North American <tp:taxon-name><tp:taxon-name-part taxon-name-part-type="order">Lepidoptera</tp:taxon-name-part></tp:taxon-name>.</article-title><source>Bulletin of the United States National Museum</source><volume>35</volume>: <fpage>3</fpage>–<lpage>147</lpage>. <ext-link xlink:type="simple" ext-link-type="doi" xlink:href="10.5479/si.03629236.35">https://doi.org/10.5479/si.03629236.35</ext-link></mixed-citation></ref><ref id="B19"><mixed-citation xmlns:xlink="http://www.w3.org/1999/xlink" xlink:type="simple"><person-group><name name-style="western"><surname>Davis</surname><given-names>DR</given-names></name></person-group> (<year>1983b</year>) <tp:taxon-name><tp:taxon-name-part taxon-name-part-type="family">Heliozelidae</tp:taxon-name-part></tp:taxon-name>. In: Hodges RW, Dominick T, Davis DR, Ferguson DC, Franclemont JG, Munroe EG, Powell JA (Eds) Check list of the <tp:taxon-name><tp:taxon-name-part taxon-name-part-type="order">Lepidoptera</tp:taxon-name-part></tp:taxon-name> of America north of Mexico, including Greenland. Classey, London, 4.</mixed-citation></ref><ref id="B79"><mixed-citation xmlns:xlink="http://www.w3.org/1999/xlink" xlink:type="simple"><person-group><name name-style="western"><surname>Nieukerken</surname><given-names>EJ van</given-names></name><name name-style="western"><surname>Wagner</surname><given-names>DL</given-names></name><name name-style="western"><surname>Baldessari</surname><given-names>M</given-names></name><name name-style="western"><surname>Mazzon</surname><given-names>L</given-names></name><name name-style="western"><surname>Angeli</surname><given-names>G</given-names></name><name name-style="western"><surname>Girolami</surname><given-names>V</given-names></name><name name-style="western"><surname>Duso</surname><given-names>C</given-names></name><name name-style="western"><surname>Doorenweerd</surname><given-names>C</given-names></name></person-group> (<year>2012</year>) <article-title><italic><tp:taxon-name><tp:taxon-name-part taxon-name-part-type="genus">Antispila</tp:taxon-name-part> <tp:taxon-name-part taxon-name-part-type="species">oinophylla</tp:taxon-name-part></tp:taxon-name></italic> new species (<tp:taxon-name><tp:taxon-name-part taxon-name-part-type="order">Lepidoptera</tp:taxon-name-part></tp:taxon-name>, <tp:taxon-name><tp:taxon-name-part taxon-name-part-type="family">Heliozelidae</tp:taxon-name-part></tp:taxon-name>), a new North American grapevine leafminer invading Italian vineyards: taxonomy, DNA barcodes and life cycle.</article-title><source>ZooKeys</source><volume>170</volume>: <fpage>29</fpage>–<lpage>77</lpage>. <ext-link xlink:type="simple" ext-link-type="doi" xlink:href="10.3897/zookeys.170.2617">https://doi.org/10.3897/zookeys.170.2617</ext-link></mixed-citation></ref><ref id="B28"><mixed-citation xmlns:xlink="http://www.w3.org/1999/xlink" xlink:type="simple"><person-group><name name-style="western"><surname>Eiseman</surname><given-names>C</given-names></name></person-group> (<year>2019</year>) Leafminers of North America (1<sup>st</sup> edn). Charley Eiseman, 1806 pp. <ext-link xlink:type="simple" ext-link-type="uri" xlink:href="http://charleyeiseman.com/leafminers">http://charleyeiseman.com/leafminers</ext-link></mixed-citation></ref><ref id="B24"><mixed-citation xmlns:xlink="http://www.w3.org/1999/xlink" xlink:type="simple"><person-group><name name-style="western"><surname>Dyar</surname><given-names>HG</given-names></name><name name-style="western"><surname>Fernald</surname><given-names>CH</given-names></name><name name-style="western"><surname>Hulst</surname><given-names>GD</given-names></name><name name-style="western"><surname>Busck</surname><given-names>A</given-names></name></person-group> (<year>1903</year>) <article-title>A list of North American <tp:taxon-name><tp:taxon-name-part taxon-name-part-type="order">Lepidoptera</tp:taxon-name-part></tp:taxon-name> and key to the literature of this order of insects.</article-title><source>Bulletin of the United States National Museum</source><volume>52</volume>: <fpage>1</fpage>–<lpage>723</lpage>. <ext-link xlink:type="simple" ext-link-type="doi" xlink:href="10.5479/si.03629236.52.i">https://doi.org/10.5479/si.03629236.52.i</ext-link></mixed-citation></ref><ref id="B35"><mixed-citation xmlns:xlink="http://www.w3.org/1999/xlink" xlink:type="simple"><person-group><name name-style="western"><surname>Forbes</surname><given-names>WTM</given-names></name></person-group> (<year>1923</year>) <article-title>The <tp:taxon-name><tp:taxon-name-part taxon-name-part-type="order">Lepidoptera</tp:taxon-name-part></tp:taxon-name> of New York and neighboring states. Primitive forms Microlepidoptera, Pyraloids, Bombyces.</article-title><source>Memoirs of the Cornell University Agricultural Experiment Station</source><volume>68</volume>: <fpage>1</fpage>–<lpage>792</lpage>. <ext-link xlink:type="simple" ext-link-type="doi" xlink:href="10.5962/bhl.title.23875">https://doi.org/10.5962/bhl.title.23875</ext-link></mixed-citation></ref><ref id="B71"><mixed-citation xmlns:xlink="http://www.w3.org/1999/xlink" xlink:type="simple"><person-group><name name-style="western"><surname>Needham</surname><given-names>JG</given-names></name><name name-style="western"><surname>Frost</surname><given-names>SW</given-names></name><name name-style="western"><surname>Tothill</surname><given-names>BH</given-names></name></person-group> (<year>1928</year>) <source>Leaf-mining insects.</source><publisher-name>Williams &amp; Wilkins</publisher-name>, <publisher-loc>Baltimore</publisher-loc>, <size units="page">351 pp</size>. <ext-link xlink:type="simple" ext-link-type="uri" xlink:href="http://biodiversitylibrary.org/page/5890390">http://biodiversitylibrary.org/page/5890390</ext-link></mixed-citation></ref><ref id="B63"><mixed-citation xmlns:xlink="http://www.w3.org/1999/xlink" xlink:type="simple"><person-group><name name-style="western"><surname>McDunnough</surname><given-names>J</given-names></name></person-group> (<year>1939</year>) <article-title>Check list of the <tp:taxon-name><tp:taxon-name-part taxon-name-part-type="order">Lepidoptera</tp:taxon-name-part></tp:taxon-name> of Canada and the United States of America, 2. Microlepidoptera.</article-title><source>Memoirs of the Southern California Academy of Sciences</source><volume>2</volume>: <fpage>1</fpage>–<lpage>171</lpage>. <ext-link xlink:type="simple" ext-link-type="uri" xlink:href="https://www.biodiversitylibrary.org/page/52405419">https://www.biodiversitylibrary.org/page/52405419</ext-link></mixed-citation></ref><ref id="B8"><mixed-citation xmlns:xlink="http://www.w3.org/1999/xlink" xlink:type="simple"><person-group><name name-style="western"><surname>Chambers</surname><given-names>VT</given-names></name></person-group> (<year>1874a</year>) <article-title>Micro-<tp:taxon-name><tp:taxon-name-part taxon-name-part-type="order">Lepidoptera</tp:taxon-name-part></tp:taxon-name>.</article-title><source>Canadian Entomologist</source><volume>6</volume>: <fpage>166</fpage>–<lpage>170</lpage>. <ext-link xlink:type="simple" ext-link-type="doi" xlink:href="10.4039/Ent6166-9">https://doi.org/10.4039/Ent6166-9</ext-link></mixed-citation></ref><ref id="B11"><mixed-citation xmlns:xlink="http://www.w3.org/1999/xlink" xlink:type="simple"><person-group><name name-style="western"><surname>Chambers</surname><given-names>VT</given-names></name></person-group> (<year>1878</year>) <article-title><tp:taxon-name><tp:taxon-name-part taxon-name-part-type="section">Tineina</tp:taxon-name-part></tp:taxon-name> and their food-plants.</article-title><source>Bulletin of the United States Geological and Geographical Survey of the Territories</source><volume>4</volume>: <fpage>107</fpage>–<lpage>123</lpage>.</mixed-citation></ref><ref id="B52"><mixed-citation xmlns:xlink="http://www.w3.org/1999/xlink" xlink:type="simple"><person-group><name name-style="western"><surname>Kartesz</surname><given-names>JT</given-names></name><name name-style="western"><surname>Biota of North America Program (BONAP)</surname></name></person-group> (<year>2015</year>) North American Plant Atlas, Chapel Hill, N.C. <ext-link xlink:type="simple" ext-link-type="uri" xlink:href="http://bonap.net/napa">http://bonap.net/napa</ext-link></mixed-citation></ref><ref id="B36"><mixed-citation xmlns:xlink="http://www.w3.org/1999/xlink" xlink:type="simple"><person-group><name name-style="western"><surname>Freeman</surname><given-names>CC</given-names></name></person-group> (<year>2016</year>) <article-title><tp:taxon-name><tp:taxon-name-part taxon-name-part-type="family">Hydrangeaceae</tp:taxon-name-part></tp:taxon-name> Dumortier, <italic><tp:taxon-name><tp:taxon-name-part taxon-name-part-type="genus">Hydrangea</tp:taxon-name-part></tp:taxon-name></italic> Family.</article-title> In: <institution xlink:type="simple">Flora of North America Editorial Committee </institution> (<role>Ed.</role>) <issue-title>Flora of North America North of Mexico Volume 12: Magnoliophyta: Vitaceae to Garryaceae.</issue-title><source>Oxford University Press, New York, Oxford</source>, <fpage>462</fpage>–<lpage>490</lpage>. <ext-link xlink:type="simple" ext-link-type="uri" xlink:href="http://www.efloras.org/florataxon.aspx?flora_id=1%26taxon_id=10425">http://www.efloras.org/florataxon.aspx?flora_id=1&amp;taxon_id=10425</ext-link></mixed-citation></ref></ref-list></tp:taxon-treatment>
