# Supplementary material for: Splitting the leafmining shield-bearer moth genus Antispila Hübner (Lepidoptera, Heliozelidae): North American species with reduced venation placed in Aspilanta new genus, with a review of heliozelid morphology
Source: Zookeys. 2020 Aug 10;957:105–61. doi: 10.3897/zookeys.957.53908 (PMC7431445; doi:10.3897/zookeys.957.53908)
Supplement: XML Treatment for Aspilanta ampelopsifoliella [file zookeys.957.53908-treatment4.xml]

<!DOCTYPE tp:taxon-treatment
  PUBLIC "-//TaxonX//DTD Taxonomic Treatment Publishing DTD v0 20100105//EN" "tax-treatment-NSO.dtd">
<tp:taxon-treatment xmlns:tp="http://www.plazi.org/taxpub"><tp:treatment-meta><kwd-group><label>Taxon classification</label><kwd><named-content xmlns:xlink="http://www.w3.org/1999/xlink" content-type="kingdom">Animalia</named-content></kwd><kwd><named-content xmlns:xlink="http://www.w3.org/1999/xlink" content-type="order">Lepidoptera</named-content></kwd><kwd><named-content xmlns:xlink="http://www.w3.org/1999/xlink" content-type="family">Heliozelidae</named-content></kwd></kwd-group><mixed-citation publication-type="journal"><person-group><name><surname>van Nieukerken</surname><given-names>Erik J.</given-names></name><name><surname>Eiseman</surname><given-names>Charles S.</given-names></name></person-group><article-title>Splitting the leafmining shield-bearer moth genus <italic><tp:taxon-name><tp:taxon-name-part taxon-name-part-type="genus" reg="Antispila">Antispila</tp:taxon-name-part></tp:taxon-name></italic> Hübner (<tp:taxon-name><tp:taxon-name-part taxon-name-part-type="order">Lepidoptera</tp:taxon-name-part></tp:taxon-name>, <tp:taxon-name><tp:taxon-name-part taxon-name-part-type="family">Heliozelidae</tp:taxon-name-part></tp:taxon-name>): North American species with reduced venation placed in <italic><tp:taxon-name><tp:taxon-name-part taxon-name-part-type="genus" reg="Aspilanta">Aspilanta</tp:taxon-name-part></tp:taxon-name></italic> new genus, with a review of heliozelid morphology</article-title><source>Zookeys</source><day>10</day><month>8</month><year>2020</year><volume>957</volume><fpage>105</fpage><lpage>161</lpage><pub-id pub-id-type="doi">10.3897/zookeys.957.53908</pub-id></mixed-citation></tp:treatment-meta><tp:nomenclature><tp:taxon-name><object-id xmlns:xlink="http://www.w3.org/1999/xlink" content-type="arpha" xlink:type="simple">652B223F-3598-55D5-9DAF-DC089BCF8D0E</object-id>
              <tp:taxon-name-part taxon-name-part-type="genus" reg="Aspilanta">Aspilanta</tp:taxon-name-part>
              <tp:taxon-name-part taxon-name-part-type="species" reg="ampelopsifoliella">ampelopsifoliella</tp:taxon-name-part>
            </tp:taxon-name><tp:taxon-authority>(Chambers, 1874)</tp:taxon-authority><tp:taxon-status xmlns:xlink="http://www.w3.org/1999/xlink" xlink:type="simple">comb. n.</tp:taxon-status><xref ref-type="fig" rid="F1">Figs 3</xref><xref ref-type="fig" rid="F2">, 11</xref><xref ref-type="fig" rid="F5">, 22</xref><xref ref-type="fig" rid="F6">, 33</xref><xref ref-type="fig" rid="F7">, 34</xref><xref ref-type="fig" rid="F7">, 37–39</xref><xref ref-type="fig" rid="F10">, 47</xref><xref ref-type="fig" rid="F10">, 48</xref><xref ref-type="fig" rid="F13">, 69–79</xref><tp:nomenclature-citation-list><tp:nomenclature-citation><tp:taxon-name>
                  <tp:taxon-name-part taxon-name-part-type="genus" reg="Antispila">Antispila</tp:taxon-name-part> <tp:taxon-name-part taxon-name-part-type="species" reg="ampelopsifoliella">ampelopsifoliella</tp:taxon-name-part></tp:taxon-name><comment>Chambers, 1874a: 168. Syntypes: leafmines [USA: Kentucky, Covington] on <tp:taxon-name><tp:taxon-name-part taxon-name-part-type="genus" reg="Ampelopsis">Ampelopsis</tp:taxon-name-part> <tp:taxon-name-part taxon-name-part-type="species" reg="quinquefolia">quinquefolia</tp:taxon-name-part></tp:taxon-name> [= <tp:taxon-name><tp:taxon-name-part taxon-name-part-type="genus" reg="Parthenocissus">Parthenocissus</tp:taxon-name-part> <tp:taxon-name-part taxon-name-part-type="species" reg="quinquefolia">quinquefolia</tp:taxon-name-part></tp:taxon-name>], “pseudotypes”, Kentucky, Covington (<named-content xmlns:xlink="http://www.w3.org/1999/xlink" content-type="dwc:institutional_code" xlink:type="simple">MCZ</named-content>) [examined].</comment></tp:nomenclature-citation><tp:nomenclature-citation><tp:taxon-name>
                  <tp:taxon-name-part taxon-name-part-type="genus" reg="Antispila">Antispila</tp:taxon-name-part> <tp:taxon-name-part taxon-name-part-type="species" reg="ampelopsisella">ampelopsisella</tp:taxon-name-part></tp:taxon-name><comment>Chambers, 1874b: 197. Subsequent incorrect spelling.</comment></tp:nomenclature-citation><tp:nomenclature-citation><tp:taxon-name>
                  <tp:taxon-name-part taxon-name-part-type="genus" reg="Antispila">Antispila</tp:taxon-name-part> <tp:taxon-name-part taxon-name-part-type="species" reg="ampelopsiella">ampelopsiella</tp:taxon-name-part></tp:taxon-name><comment>Chambers, 1874b: 198. Subsequent incorrect spelling.</comment></tp:nomenclature-citation><tp:nomenclature-citation><tp:taxon-name>
                  <tp:taxon-name-part taxon-name-part-type="genus" reg="Antispila">Antispila</tp:taxon-name-part> <tp:taxon-name-part taxon-name-part-type="species" reg="ampelopsilofoliella">ampelopsilofoliella</tp:taxon-name-part></tp:taxon-name><comment>: internet error.</comment></tp:nomenclature-citation><tp:nomenclature-citation><tp:taxon-name>
                  <tp:taxon-name-part taxon-name-part-type="genus" reg="Antispila">Antispila</tp:taxon-name-part> <tp:taxon-name-part taxon-name-part-type="species" reg="ampelopsifoliella">ampelopsifoliella</tp:taxon-name-part></tp:taxon-name><comment>; <xref ref-type="bibr" rid="B27">Edwards 1889</xref>: 126; <xref ref-type="bibr" rid="B71">Needham et al. 1928</xref>: 289 [partim]; <xref ref-type="bibr" rid="B19">Davis 1983b</xref>: 4 [partim]; <xref ref-type="bibr" rid="B40">Grehan et al. 1995</xref>: 46 [partim]; van <xref ref-type="bibr" rid="B79">Nieukerken et al. 2012</xref>: 54; van <xref ref-type="bibr" rid="B77">Nieukerken and Pohl 2018</xref>: 41; <xref ref-type="bibr" rid="B28">Eiseman 2019</xref>: 190, 434, 729, 730.</comment></tp:nomenclature-citation><tp:nomenclature-citation><tp:taxon-name>
                  <tp:taxon-name-part taxon-name-part-type="genus" reg="Antispila">Antispila</tp:taxon-name-part> <tp:taxon-name-part taxon-name-part-type="species" reg="ampelopsiella">ampelopsiella</tp:taxon-name-part></tp:taxon-name><comment>; <xref ref-type="bibr" rid="B10">Chambers 1877</xref>: 195 [partim]; <xref ref-type="bibr" rid="B12">Chambers 1879</xref>: 126 [partim]; <xref ref-type="bibr" rid="B24">Dyar et al. 1903</xref>: 539 [partim]; <xref ref-type="bibr" rid="B1">Barnes and McDunnough 1917</xref>: 181 [partim]; <xref ref-type="bibr" rid="B35">Forbes 1923</xref>: 226; <xref ref-type="bibr" rid="B63">McDunnough 1939</xref>: 91 [partim]; <xref ref-type="bibr" rid="B6">Brower 1984</xref>: 29 [partim].</comment></tp:nomenclature-citation></tp:nomenclature-citation-list></tp:nomenclature><tp:treatment-sec sec-type="Differential diagnosis" id="SECID0ELMDI"><title>Differential diagnosis.</title><p>Wingspan ca. 5.0–5.3 mm, forewing length 2.4–2.6 mm. Externally inseparable from <italic><tp:taxon-name><tp:taxon-name-part taxon-name-part-type="genus" reg="Aspilanta">A.</tp:taxon-name-part> <tp:taxon-name-part taxon-name-part-type="species" reg="oinophylla">oinophylla</tp:taxon-name-part></tp:taxon-name></italic> (see above) and <italic><tp:taxon-name><tp:taxon-name-part taxon-name-part-type="genus" reg="Aspilanta">A.</tp:taxon-name-part></tp:taxon-name></italic> “Vitis1_USA”. Male genitalia characterised by the non-bilobed tegumen, pecten with 11–14 sensilla, and phallus with rather small curved spine at phallotrema. Female oviscapt with 3 cusps at either side. Leafmines recognised by long linear portion that is often sinuous.</p></tp:treatment-sec><tp:treatment-sec sec-type="host" id="SECID0EDNDI"><title>Host plants.</title><p><tp:taxon-name><tp:taxon-name-part taxon-name-part-type="family">Vitaceae</tp:taxon-name-part></tp:taxon-name>: <italic><tp:taxon-name><tp:taxon-name-part taxon-name-part-type="genus" reg="Parthenocissus">Parthenocissus</tp:taxon-name-part> <tp:taxon-name-part taxon-name-part-type="species" reg="quinquefolia">quinquefolia</tp:taxon-name-part></tp:taxon-name></italic>, <italic><tp:taxon-name><tp:taxon-name-part taxon-name-part-type="genus" reg="Parthenocissus">P.</tp:taxon-name-part> <tp:taxon-name-part taxon-name-part-type="species" reg="vitacea">vitacea</tp:taxon-name-part></tp:taxon-name></italic>.</p></tp:treatment-sec><tp:treatment-sec sec-type="Leafmines" id="SECID0EEODI"><title>Leafmines.</title><p>(Figs <xref ref-type="fig" rid="F13">69–79</xref>) Egg in the majority of examined mines close to midrib, when at leaf margin then usually close to leaf base, occasionally near another vein. The mine starts with a long linear portion, often very sinuous, occasionally straighter, when it runs along the leaflet margin; gradually widening into elongate blotch. Frass brown to black, initially broken linear, later irregularly dispersed, not always in centre of linear portion; in blotch more or less in centre throughout. The larva cuts out an elliptic case ca. 3.5–4 mm long.</p><fig id="F5" position="float" orientation="portrait"><object-id xmlns:xlink="http://www.w3.org/1999/xlink" content-type="doi" xlink:type="simple">10.3897/zookeys.957.53908.figures21-28</object-id><object-id xmlns:xlink="http://www.w3.org/1999/xlink" content-type="arpha" xlink:type="simple">2A9EE6B1-850C-5416-959A-E9345783DD40</object-id><label>Figures 21–28.</label><caption><p><italic><tp:taxon-name><tp:taxon-name-part taxon-name-part-type="genus" reg="Aspilanta">Aspilanta</tp:taxon-name-part></tp:taxon-name></italic> species, male genitalia. <bold>21</bold><italic><tp:taxon-name><tp:taxon-name-part taxon-name-part-type="genus" reg="Aspilanta">A.</tp:taxon-name-part> <tp:taxon-name-part taxon-name-part-type="species" reg="oinophylla">oinophylla</tp:taxon-name-part></tp:taxon-name></italic>, phallus separate, <named-content xmlns:xlink="http://www.w3.org/1999/xlink" content-type="dwc:institutional_code" xlink:type="simple">RMNH</named-content>.INS.23920 <bold>22</bold><italic><tp:taxon-name><tp:taxon-name-part taxon-name-part-type="genus" reg="Aspilanta">A.</tp:taxon-name-part> <tp:taxon-name-part taxon-name-part-type="species" reg="ampelopsifoliella">ampelopsifoliella</tp:taxon-name-part></tp:taxon-name></italic>, phallus in situ, <named-content xmlns:xlink="http://www.w3.org/1999/xlink" content-type="dwc:institutional_code" xlink:type="simple">RMNH</named-content>.INS.24376 <bold>23</bold><italic><tp:taxon-name><tp:taxon-name-part taxon-name-part-type="genus" reg="Aspilanta">A.</tp:taxon-name-part> <tp:taxon-name-part taxon-name-part-type="species" reg="hydrangaeella">hydrangaeella</tp:taxon-name-part></tp:taxon-name></italic>, phallus in situ, <named-content xmlns:xlink="http://www.w3.org/1999/xlink" content-type="dwc:institutional_code" xlink:type="simple">RMNH</named-content>.INS.25192 <bold>24</bold><italic><tp:taxon-name><tp:taxon-name-part taxon-name-part-type="genus" reg="Aspilanta">A.</tp:taxon-name-part> <tp:taxon-name-part taxon-name-part-type="species" reg="voraginella">voraginella</tp:taxon-name-part></tp:taxon-name></italic>, phallus separate, holotype, slide EJvN 3916 <bold>25</bold> ditto, detail of transtilla <bold>26</bold><italic><tp:taxon-name><tp:taxon-name-part taxon-name-part-type="genus" reg="Aspilanta">A.</tp:taxon-name-part> <tp:taxon-name-part taxon-name-part-type="species" reg="oinophylla">oinophylla</tp:taxon-name-part></tp:taxon-name></italic>, detail valva (flattened), <named-content xmlns:xlink="http://www.w3.org/1999/xlink" content-type="dwc:institutional_code" xlink:type="simple">RMNH</named-content>.INS.15247 <bold>27, 28</bold><italic><tp:taxon-name><tp:taxon-name-part taxon-name-part-type="genus" reg="Aspilanta">A.</tp:taxon-name-part> <tp:taxon-name-part taxon-name-part-type="species" reg="hydrangaeella">hydrangaeella</tp:taxon-name-part></tp:taxon-name></italic>, <named-content xmlns:xlink="http://www.w3.org/1999/xlink" content-type="dwc:institutional_code" xlink:type="simple">RMNH</named-content>.INS.25190, details of resp. tegumen and valvae. Scale bars: 100 μm.</p></caption><graphic xmlns:xlink="http://www.w3.org/1999/xlink" xlink:href="zookeys-957-105-g005.jpg" position="float" orientation="portrait" xlink:type="simple" id="oo_440916.jpg"><uri content-type="original_file" xlink:type="simple">https://binary.pensoft.net/fig/440916</uri></graphic></fig><fig id="F6" position="float" orientation="portrait"><object-id xmlns:xlink="http://www.w3.org/1999/xlink" content-type="doi" xlink:type="simple">10.3897/zookeys.957.53908.figures29-33</object-id><object-id xmlns:xlink="http://www.w3.org/1999/xlink" content-type="arpha" xlink:type="simple">540C92B9-8EB4-5012-9ACD-8823BAC5CCD6</object-id><label>Figures 29–33.</label><caption><p><italic><tp:taxon-name><tp:taxon-name-part taxon-name-part-type="genus" reg="Aspilanta">Aspilanta</tp:taxon-name-part></tp:taxon-name></italic> species, female genitalia. <bold>29</bold><italic><tp:taxon-name><tp:taxon-name-part taxon-name-part-type="genus" reg="Aspilanta">A.</tp:taxon-name-part> <tp:taxon-name-part taxon-name-part-type="species" reg="argentifera">argentifera</tp:taxon-name-part></tp:taxon-name></italic>, <named-content xmlns:xlink="http://www.w3.org/1999/xlink" content-type="dwc:institutional_code" xlink:type="simple">RMNH</named-content>.INS.25019 <bold>30</bold><italic><tp:taxon-name><tp:taxon-name-part taxon-name-part-type="genus" reg="Aspilanta">A.</tp:taxon-name-part> <tp:taxon-name-part taxon-name-part-type="species" reg="oinophylla">oinophylla</tp:taxon-name-part></tp:taxon-name></italic>, <named-content xmlns:xlink="http://www.w3.org/1999/xlink" content-type="dwc:institutional_code" xlink:type="simple">RMNH</named-content>.INS.24211. <bold>31–33</bold> Tip of oviscapt: <bold>31</bold><italic><tp:taxon-name><tp:taxon-name-part taxon-name-part-type="genus" reg="Aspilanta">A.</tp:taxon-name-part> <tp:taxon-name-part taxon-name-part-type="species" reg="argentifera">argentifera</tp:taxon-name-part></tp:taxon-name></italic>, <named-content xmlns:xlink="http://www.w3.org/1999/xlink" content-type="dwc:institutional_code" xlink:type="simple">RMNH</named-content>.INS.25019 <bold>32</bold><italic><tp:taxon-name><tp:taxon-name-part taxon-name-part-type="genus" reg="Aspilanta">A.</tp:taxon-name-part> <tp:taxon-name-part taxon-name-part-type="species" reg="oinophylla">oinophylla</tp:taxon-name-part></tp:taxon-name></italic>, <named-content xmlns:xlink="http://www.w3.org/1999/xlink" content-type="dwc:institutional_code" xlink:type="simple">RMNH</named-content>.INS.24211 <bold>33</bold><italic><tp:taxon-name><tp:taxon-name-part taxon-name-part-type="genus" reg="Aspilanta">A.</tp:taxon-name-part> <tp:taxon-name-part taxon-name-part-type="species" reg="ampelopsifoliella">ampelopsifoliella</tp:taxon-name-part></tp:taxon-name></italic>, <named-content xmlns:xlink="http://www.w3.org/1999/xlink" content-type="dwc:institutional_code" xlink:type="simple">RMNH</named-content>.INS.15220. Scale bars: 200 μm (<bold>29, 30</bold>); 50 μm (<bold>31–33</bold>).</p></caption><graphic xmlns:xlink="http://www.w3.org/1999/xlink" xlink:href="zookeys-957-105-g006.jpg" position="float" orientation="portrait" xlink:type="simple" id="oo_440917.jpg"><uri content-type="original_file" xlink:type="simple">https://binary.pensoft.net/fig/440917</uri></graphic></fig></tp:treatment-sec><tp:treatment-sec sec-type="Larva" id="SECID0E6VDI"><title>Larva.</title><p>Colourless or whitish except for green gut contents, in contrast with yellow-green larva of <italic><tp:taxon-name><tp:taxon-name-part taxon-name-part-type="genus" reg="Aspilanta">A.</tp:taxon-name-part> <tp:taxon-name-part taxon-name-part-type="species" reg="viticordifoliella">viticordifoliella</tp:taxon-name-part></tp:taxon-name></italic> on the same host plant (compare Figs <xref ref-type="fig" rid="F13">69</xref>, <xref ref-type="fig" rid="F13">70</xref> with 97–100); head and prothorax almost black.</p></tp:treatment-sec><tp:treatment-sec sec-type="Life history" id="SECID0EYWDI"><title>Life history.</title><p>Poorly known. Larvae found from June (Oklahoma), August and September, field caught adults only from early July. The adult from the June larva emerged the following spring, like those from August and September larvae, suggesting that this species is univoltine.</p></tp:treatment-sec><tp:treatment-sec sec-type="distribution" id="SECID0E4WDI"><title>Distribution.</title><p>Canada: Ontario; USA: Connecticut, Kentucky, Massachusetts*, New York, Oklahoma*, Rhode Island*, Vermont, Wisconsin*.</p></tp:treatment-sec><tp:treatment-sec sec-type="Barcode" id="SECID0ECXDI"><title>Barcode.</title><p>BIN: BOLD:ABA3237, average distance 0.3%, max. distance 1.12% (<italic>n</italic> = 10), distance to nearest neighbour 8.79% (BOLD:ACO9420, an unidentified <tp:taxon-name><tp:taxon-name-part taxon-name-part-type="family">Heliozelidae</tp:taxon-name-part></tp:taxon-name> from Mexico, most likely an <italic><tp:taxon-name><tp:taxon-name-part taxon-name-part-type="genus" reg="Aspilanta">Aspilanta</tp:taxon-name-part></tp:taxon-name></italic> species).</p></tp:treatment-sec><tp:treatment-sec sec-type="Parasitoids" id="SECID0EWXDI"><title>Parasitoids.</title><p><tp:taxon-name><tp:taxon-name-part taxon-name-part-type="family">Eulophidae</tp:taxon-name-part></tp:taxon-name>: <italic><tp:taxon-name><tp:taxon-name-part taxon-name-part-type="genus" reg="Chrysocharis">Chrysocharis</tp:taxon-name-part> <tp:taxon-name-part taxon-name-part-type="species" reg="paradoxa">paradoxa</tp:taxon-name-part></tp:taxon-name></italic> Hansson, 1985 (MA), <italic><tp:taxon-name><tp:taxon-name-part taxon-name-part-type="genus" reg="Closterocerus">Closterocerus</tp:taxon-name-part> <tp:taxon-name-part taxon-name-part-type="species" reg="cinctipennis">cinctipennis</tp:taxon-name-part></tp:taxon-name></italic> Ashmead, 1888 (MA); <tp:taxon-name><tp:taxon-name-part taxon-name-part-type="family">Braconidae</tp:taxon-name-part></tp:taxon-name>: <tp:taxon-name><tp:taxon-name-part taxon-name-part-type="subfamily">Microgastrinae</tp:taxon-name-part></tp:taxon-name> sp. (MA), <italic><tp:taxon-name><tp:taxon-name-part taxon-name-part-type="genus" reg="Pseudognaptodon">Pseudognaptodon</tp:taxon-name-part></tp:taxon-name></italic> sp. (VT).</p></tp:treatment-sec><tp:treatment-sec sec-type="remarks" id="SECID0EIZDI"><title>Remarks.</title><p>The identity of this species follows from the discussion in van <xref ref-type="bibr" rid="B79">Nieukerken et al. (2012)</xref>. As there are no Syntypes to select as Lectotype, we suggest that a reared male specimen should be selected as Neotype, preferably collected as close to the type locality as possible.</p></tp:treatment-sec><tp:treatment-sec sec-type="material" id="SECID0ESZDI"><title>Material: Adults examined.</title><p>CANADA – <bold>Ontario</bold> • 3 ♀; Normandale; <named-content xmlns:xlink="http://www.w3.org/1999/xlink" content-type="dwc:verbatimCoordinates" xlink:type="simple"><named-content content-type="geo-json" specific-use="{&#34;type&#34;:&#34;Point&#34;,&#34;coordinates&#34;:[-80.310000,42.710000]}" id="NCID0E4ZDI" xlink:type="simple">42.71N, 80.31W</named-content></named-content>; Freeman, Lewis leg.; <italic><tp:taxon-name><tp:taxon-name-part taxon-name-part-type="genus" reg="Parthenocissus">Parthenocissus</tp:taxon-name-part></tp:taxon-name></italic>; emerged 15–23 Mar. 1958; EventId: 57–157; Genitalia slide: MIC1865, MIC1869, MIC1867; CNCLEP00100465, 00122296, 00122301. • 1 ♂; Normandale; <named-content xmlns:xlink="http://www.w3.org/1999/xlink" content-type="dwc:verbatimCoordinates" xlink:type="simple"><named-content content-type="geo-json" specific-use="{&#34;type&#34;:&#34;Point&#34;,&#34;coordinates&#34;:[-80.310000,42.710000]}" id="NCID0EM1DI" xlink:type="simple">42.71N, 80.31W</named-content></named-content>; Freeman, Lewis leg.; <italic><tp:taxon-name><tp:taxon-name-part taxon-name-part-type="genus" reg="Parthenocissus">Parthenocissus</tp:taxon-name-part> <tp:taxon-name-part taxon-name-part-type="species" reg="quinquefolia">quinquefolia</tp:taxon-name-part></tp:taxon-name></italic>; emerged 13 Mar. 1958; EventId: 57–157; Genitalia slide: MIC1866; CNCLEP00100464. • 6; Normandale; <named-content xmlns:xlink="http://www.w3.org/1999/xlink" content-type="dwc:verbatimCoordinates" xlink:type="simple"><named-content content-type="geo-json" specific-use="{&#34;type&#34;:&#34;Point&#34;,&#34;coordinates&#34;:[-80.310000,42.710000]}" id="NCID0E61DI" xlink:type="simple">42.71N, 80.31W</named-content></named-content>; Freeman &amp; Lewis leg.; <italic><tp:taxon-name><tp:taxon-name-part taxon-name-part-type="genus" reg="Parthenocissus">Parthenocissus</tp:taxon-name-part></tp:taxon-name></italic> (<italic><tp:taxon-name><tp:taxon-name-part taxon-name-part-type="genus" reg="Aspilanta"/><tp:taxon-name-part taxon-name-part-type="species" reg="quinquefolia">quinquefolia</tp:taxon-name-part></tp:taxon-name>)</italic>; emerged 14–19 Mar. 1958; EventId: 57–157; CNCLEP00122294, 00122295, 00122297–00122300. • 1 ♂; Overbrook; <named-content xmlns:xlink="http://www.w3.org/1999/xlink" content-type="dwc:verbatimCoordinates" xlink:type="simple"><named-content content-type="geo-json" specific-use="{&#34;type&#34;:&#34;Point&#34;,&#34;coordinates&#34;:[-75.650000,45.420000]}" id="NCID0EZ2DI" xlink:type="simple">45.42N, 75.65W</named-content></named-content>; G.G. Lewis leg.; <italic><tp:taxon-name><tp:taxon-name-part taxon-name-part-type="genus" reg="Parthenocissus">Parthenocissus</tp:taxon-name-part> <tp:taxon-name-part taxon-name-part-type="species" reg="vitacea">vitacea</tp:taxon-name-part></tp:taxon-name></italic>; emerged 05 Jul. 1956; EventId: 55–57; CNCLEP00122409. • 1; Simcoe; <named-content xmlns:xlink="http://www.w3.org/1999/xlink" content-type="dwc:verbatimCoordinates" xlink:type="simple"><named-content content-type="geo-json" specific-use="{&#34;type&#34;:&#34;Point&#34;,&#34;coordinates&#34;:[-80.310000,42.830000]}" id="NCID0EM3DI" xlink:type="simple">42.83N, 80.31W</named-content></named-content>; T.N. Freeman leg.; emerged 16 Jan. 1960; EventId: 65–80; CNCLEP00100466.</p><p>USA – <bold>Connecticut</bold> • 1 ♂; Winham Co, Windham airport, Mansfield Hollow SP; <named-content xmlns:xlink="http://www.w3.org/1999/xlink" content-type="dwc:verbatimCoordinates" xlink:type="simple"><named-content content-type="geo-json" specific-use="{&#34;type&#34;:&#34;Point&#34;,&#34;coordinates&#34;:[-72.164090,41.747830]}" id="NCID0EY3DI" xlink:type="simple">41.74783N, 72.16409W</named-content></named-content>; alt. 80 m; 09 Sep. 2011; E.J. van Nieukerken leg.; <italic><tp:taxon-name><tp:taxon-name-part taxon-name-part-type="genus" reg="Parthenocissus">Parthenocissus</tp:taxon-name-part> <tp:taxon-name-part taxon-name-part-type="species" reg="quinquefolia">quinquefolia</tp:taxon-name-part></tp:taxon-name></italic>; emerged 24 Apr. 2012; EventId: EvN no 2011178–2K; Genitalia slide: EvN4377; <named-content xmlns:xlink="http://www.w3.org/1999/xlink" content-type="dwc:institutional_code" xlink:type="simple">RMNH</named-content>.INS.24377. • 1; same data as preceding; emerged 05 May. 2012; <named-content xmlns:xlink="http://www.w3.org/1999/xlink" content-type="dwc:institutional_code" xlink:type="simple">RMNH</named-content>. – <bold>Massachusetts</bold> • 1 ♂; Hampshire Co., Pelham, 88 Arnold Rd.; <named-content xmlns:xlink="http://www.w3.org/1999/xlink" content-type="dwc:verbatimCoordinates" xlink:type="simple"><named-content content-type="geo-json" specific-use="{&#34;type&#34;:&#34;Point&#34;,&#34;coordinates&#34;:[-72.459800,42.362900]}" id="NCID0EX4DI" xlink:type="simple">42.3629N, 72.4598W</named-content></named-content>; 30 Aug. 2013; C.S. Eiseman leg.; <italic><tp:taxon-name><tp:taxon-name-part taxon-name-part-type="genus" reg="Parthenocissus">Parthenocissus</tp:taxon-name-part> <tp:taxon-name-part taxon-name-part-type="species" reg="quinquefolia">quinquefolia</tp:taxon-name-part></tp:taxon-name></italic>; emerged 13 May. 2014; EventId: CSE1108; <abbrev xmlns:xlink="http://www.w3.org/1999/xlink" xlink:title="Personal collection of C.S. Eiseman" id="ABBRID0EH5DI" xlink:type="simple">CSEC</abbrev>. • 1 ♀; Hampshire Co., Pelham, 88 Arnold Rd.; <named-content xmlns:xlink="http://www.w3.org/1999/xlink" content-type="dwc:verbatimCoordinates" xlink:type="simple"><named-content content-type="geo-json" specific-use="{&#34;type&#34;:&#34;Point&#34;,&#34;coordinates&#34;:[-72.459800,42.362900]}" id="NCID0EO5DI" xlink:type="simple">42.3629N, 72.4598W</named-content></named-content>; 04 Sep. 2013; C.S. Eiseman leg.; <italic><tp:taxon-name><tp:taxon-name-part taxon-name-part-type="genus" reg="Parthenocissus">Parthenocissus</tp:taxon-name-part> <tp:taxon-name-part taxon-name-part-type="species" reg="quinquefolia">quinquefolia</tp:taxon-name-part></tp:taxon-name></italic>; emerged 05 May. 2014; EventId: CSE1102; <abbrev xmlns:xlink="http://www.w3.org/1999/xlink" xlink:title="Personal collection of C.S. Eiseman" id="ABBRID0E55DI" xlink:type="simple">CSEC</abbrev>. – <bold>New York</bold> • 1 ♂; St Lawrence Co., Oak Point; <named-content xmlns:xlink="http://www.w3.org/1999/xlink" content-type="dwc:verbatimCoordinates" xlink:type="simple"><named-content content-type="geo-json" specific-use="{&#34;type&#34;:&#34;Point&#34;,&#34;coordinates&#34;:[-75.748734,44.514990]}" id="NCID0EH6DI" xlink:type="simple">44.51499N, 75.748734W</named-content></named-content>; 12 Aug. 1988–17 Aug. 1988; D.L. Wagner leg.; <italic><tp:taxon-name><tp:taxon-name-part taxon-name-part-type="genus" reg="Parthenocissus">Parthenocissus</tp:taxon-name-part> <tp:taxon-name-part taxon-name-part-type="species" reg="quinquefolia">quinquefolia</tp:taxon-name-part></tp:taxon-name></italic>; emerged 14 Mar. 1989; Genitalia slide: EvN4200; <named-content xmlns:xlink="http://www.w3.org/1999/xlink" content-type="dwc:institutional_code" xlink:type="simple">RMNH</named-content>.INS.24200; Wagner, D.L., personal collection. – <bold>Oklahoma</bold> • 1; Payne Co., Mehan; <named-content xmlns:xlink="http://www.w3.org/1999/xlink" content-type="dwc:verbatimCoordinates" xlink:type="simple"><named-content content-type="geo-json" specific-use="{&#34;type&#34;:&#34;Point&#34;,&#34;coordinates&#34;:[-96.996744,36.014339]}" id="NCID0ECAAK" xlink:type="simple">36.014339N, 96.996744W</named-content></named-content>; 26 Jun. 2016; M.W. Palmer leg.; <italic><tp:taxon-name><tp:taxon-name-part taxon-name-part-type="genus" reg="Parthenocissus">Parthenocissus</tp:taxon-name-part> <tp:taxon-name-part taxon-name-part-type="species" reg="quinquefolia">quinquefolia</tp:taxon-name-part></tp:taxon-name></italic>; emerged 16 Apr. 2017; EventId: CSE3567; <abbrev xmlns:xlink="http://www.w3.org/1999/xlink" xlink:title="Personal collection of C.S. Eiseman" id="ABBRID0ESAAK" xlink:type="simple">CSEC</abbrev>. – <bold>Vermont</bold> • 3 ♂; Addison Co, Button Bay SP, Lake Champlain borders; <named-content xmlns:xlink="http://www.w3.org/1999/xlink" content-type="dwc:verbatimCoordinates" xlink:type="simple"><named-content content-type="geo-json" specific-use="{&#34;type&#34;:&#34;Point&#34;,&#34;coordinates&#34;:[-73.368920,44.181540]}" id="NCID0E2AAK" xlink:type="simple">44.18154N, 73.36892W</named-content></named-content>; alt. 40–50 m; 16 Sep. 2011; E.J. van Nieukerken leg.; <italic><tp:taxon-name><tp:taxon-name-part taxon-name-part-type="genus" reg="Parthenocissus">Parthenocissus</tp:taxon-name-part> <tp:taxon-name-part taxon-name-part-type="species" reg="quinquefolia">quinquefolia</tp:taxon-name-part></tp:taxon-name></italic>; emerged 23 Apr. 2012; EventId: EvN no 2011254–1K; Genitalia slide: EvN4376; <named-content xmlns:xlink="http://www.w3.org/1999/xlink" content-type="dwc:institutional_code" xlink:type="simple">RMNH</named-content>.INS.24376. • 1 ♀; Salisbury Co., Bryant Mtn., 16 Pudding Hill Rd.; <named-content xmlns:xlink="http://www.w3.org/1999/xlink" content-type="dwc:verbatimCoordinates" xlink:type="simple"><named-content content-type="geo-json" specific-use="{&#34;type&#34;:&#34;Point&#34;,&#34;coordinates&#34;:[-72.009928,44.543470]}" id="NCID0ETBAK" xlink:type="simple">44.54347N, 72.009928W</named-content></named-content>; 10–11 Sep. 1987; D.L. Wagner leg.; <italic><tp:taxon-name><tp:taxon-name-part taxon-name-part-type="genus" reg="Parthenocissus">Parthenocissus</tp:taxon-name-part> <tp:taxon-name-part taxon-name-part-type="species" reg="quinquefolia">quinquefolia</tp:taxon-name-part></tp:taxon-name></italic>; emerged 29 Apr. 1988; Genitalia slide: JCK15220; Wagner, D.L., personal collection.</p></tp:treatment-sec><tp:treatment-sec sec-type="Larvae and leafmines examined" id="SECID0EDCAK"><title>Larvae and leafmines examined.</title><p>USA – <bold>Massachusetts</bold> • Franklin Co., Northfield; <named-content xmlns:xlink="http://www.w3.org/1999/xlink" content-type="dwc:verbatimCoordinates" xlink:type="simple"><named-content content-type="geo-json" specific-use="{&#34;type&#34;:&#34;Point&#34;,&#34;coordinates&#34;:[-72.426541,42.646558]}" id="NCID0EOCAK" xlink:type="simple">42.646558N, 72.426541W</named-content></named-content>; 16 Sep. 2016; Charley Eiseman leg.; <italic><tp:taxon-name><tp:taxon-name-part taxon-name-part-type="genus" reg="Parthenocissus">Parthenocissus</tp:taxon-name-part> <tp:taxon-name-part taxon-name-part-type="species" reg="quinquefolia">quinquefolia</tp:taxon-name-part></tp:taxon-name></italic>; <abbrev xmlns:xlink="http://www.w3.org/1999/xlink" xlink:title="Personal collection of C.S. Eiseman" id="ABBRID0E5CAK" xlink:type="simple">CSEC</abbrev>. • Hampshire Co., Pelham; <named-content xmlns:xlink="http://www.w3.org/1999/xlink" content-type="dwc:verbatimCoordinates" xlink:type="simple"><named-content content-type="geo-json" specific-use="{&#34;type&#34;:&#34;Point&#34;,&#34;coordinates&#34;:[-72.460107,42.363212]}" id="NCID0EFDAK" xlink:type="simple">42.363212N, 72.460107W</named-content></named-content>; 30 Aug. 2013; Charley Eiseman leg.; <italic><tp:taxon-name><tp:taxon-name-part taxon-name-part-type="genus" reg="Parthenocissus">Parthenocissus</tp:taxon-name-part> <tp:taxon-name-part taxon-name-part-type="species" reg="quinquefolia">quinquefolia</tp:taxon-name-part></tp:taxon-name></italic>; EventId: CSE914; <abbrev xmlns:xlink="http://www.w3.org/1999/xlink" xlink:title="Personal collection of C.S. Eiseman" id="ABBRID0EVDAK" xlink:type="simple">CSEC</abbrev>; • 1 larva; Nantucket Co., Nantucket, Squam Swamp; <named-content xmlns:xlink="http://www.w3.org/1999/xlink" content-type="dwc:verbatimCoordinates" xlink:type="simple"><named-content content-type="geo-json" specific-use="{&#34;type&#34;:&#34;Point&#34;,&#34;coordinates&#34;:[-70.002440,41.319937]}" id="NCID0E3DAK" xlink:type="simple">41.319937N, 70.00244W</named-content></named-content>; alt. 2 m; 07 Sep. 2011; C.S. Eiseman leg.; <italic><tp:taxon-name><tp:taxon-name-part taxon-name-part-type="genus" reg="Parthenocissus">Parthenocissus</tp:taxon-name-part> <tp:taxon-name-part taxon-name-part-type="species" reg="quinquefolia">quinquefolia</tp:taxon-name-part></tp:taxon-name></italic>; EventId: C4; <named-content xmlns:xlink="http://www.w3.org/1999/xlink" content-type="dwc:institutional_code" xlink:type="simple">RMNH</named-content>.INS.29941. • Plymouth Co., Bridgewater; <named-content xmlns:xlink="http://www.w3.org/1999/xlink" content-type="dwc:verbatimCoordinates" xlink:type="simple"><named-content content-type="geo-json" specific-use="{&#34;type&#34;:&#34;Point&#34;,&#34;coordinates&#34;:[-71.044771,41.985542]}" id="NCID0EUEAK" xlink:type="simple">41.985542N, 71.044771W</named-content></named-content>; 16 Aug. 2013; C.S. Eiseman leg.; <italic><tp:taxon-name><tp:taxon-name-part taxon-name-part-type="genus" reg="Parthenocissus">Parthenocissus</tp:taxon-name-part></tp:taxon-name></italic>; EventId: CSE983; <named-content xmlns:xlink="http://www.w3.org/1999/xlink" content-type="dwc:institutional_code" xlink:type="simple">RMNH</named-content>. – <bold>Vermont</bold> • Chittenden Co., Williston, Mud Pond; <named-content xmlns:xlink="http://www.w3.org/1999/xlink" content-type="dwc:verbatimCoordinates" xlink:type="simple"><named-content content-type="geo-json" specific-use="{&#34;type&#34;:&#34;Point&#34;,&#34;coordinates&#34;:[-73.075697,44.413625]}" id="NCID0EKFAK" xlink:type="simple">44.413625N, 73.075697W</named-content></named-content>; 28 Aug. 2016; Charley Eiseman leg.; <italic><tp:taxon-name><tp:taxon-name-part taxon-name-part-type="genus" reg="Parthenocissus">Parthenocissus</tp:taxon-name-part> <tp:taxon-name-part taxon-name-part-type="species" reg="quinquefolia">quinquefolia</tp:taxon-name-part></tp:taxon-name></italic>; EventId: CSE3764; <abbrev xmlns:xlink="http://www.w3.org/1999/xlink" xlink:title="Personal collection of C.S. Eiseman" id="ABBRID0E1FAK" xlink:type="simple">CSEC</abbrev>.</p></tp:treatment-sec><tp:treatment-sec sec-type="material" id="SECID0E5FAK"><title>BOLD data, material not examined.</title><p>CANADA – <bold>Ontario</bold> • 1; St Williams, Turkey Point Provincial Park; <named-content xmlns:xlink="http://www.w3.org/1999/xlink" content-type="dwc:verbatimCoordinates" xlink:type="simple"><named-content content-type="geo-json" specific-use="{&#34;type&#34;:&#34;Point&#34;,&#34;coordinates&#34;:[-80.328500,42.705200]}" id="NCID0EJGAK" xlink:type="simple">42.7052N, 80.3285W</named-content></named-content>; alt. 222 m; 23 Jun. 2014–07 Jul. 2014; CBG Collections Staff leg.; EventId: GMP#03287; BIOUG35664–A01. • 1; Thorold, Short Hills Provincial Park; <named-content xmlns:xlink="http://www.w3.org/1999/xlink" content-type="dwc:verbatimCoordinates" xlink:type="simple"><named-content content-type="geo-json" specific-use="{&#34;type&#34;:&#34;Point&#34;,&#34;coordinates&#34;:[-79.273800,43.112900]}" id="NCID0ERGAK" xlink:type="simple">43.1129N, 79.2738W</named-content></named-content>; alt. 94 m; 23 Jun. 2014–07 Jul. 2014; CBG Collections Staff leg.; EventId: GMP#03255; BIOUG35571–A12.</p></tp:treatment-sec><tp:treatment-sec sec-type="Observations" id="SECID0EWGAK"><title>Observations.</title><p>USA – <bold>Massachusetts</bold> • Nantucket Co., Nantucket, Stump Pond; <named-content xmlns:xlink="http://www.w3.org/1999/xlink" content-type="dwc:verbatimCoordinates" xlink:type="simple"><named-content content-type="geo-json" specific-use="{&#34;type&#34;:&#34;Point&#34;,&#34;coordinates&#34;:[-70.002666,41.292454]}" id="NCID0EBHAK" xlink:type="simple">41.292454N, 70.002666W</named-content></named-content>; 05 Sep. 2019; Charley Eiseman leg.; <italic><tp:taxon-name><tp:taxon-name-part taxon-name-part-type="genus" reg="Parthenocissus">Parthenocissus</tp:taxon-name-part> <tp:taxon-name-part taxon-name-part-type="species" reg="quinquefolia">quinquefolia</tp:taxon-name-part></tp:taxon-name></italic>; <ext-link xmlns:xlink="http://www.w3.org/1999/xlink" xlink:type="simple" ext-link-type="uri" xlink:href="https://www.inaturalist.org/observations/44821470">https://www.inaturalist.org/observations/44821470</ext-link>. • <bold>New York</bold> • Putnam Co., Putnam Valley, 392 Dennytown Rd.; <named-content xmlns:xlink="http://www.w3.org/1999/xlink" content-type="dwc:verbatimCoordinates" xlink:type="simple"><named-content content-type="geo-json" specific-use="{&#34;type&#34;:&#34;Point&#34;,&#34;coordinates&#34;:[-73.865080,41.413090]}" id="NCID0E2HAK" xlink:type="simple">41.41309N, 73.86508W</named-content></named-content>; 09 Aug. 2016; Even Dankowicz leg.; <italic><tp:taxon-name><tp:taxon-name-part taxon-name-part-type="genus" reg="Parthenocissus">Parthenocissus</tp:taxon-name-part></tp:taxon-name></italic>; <ext-link xmlns:xlink="http://www.w3.org/1999/xlink" xlink:type="simple" ext-link-type="uri" xlink:href="https://www.inaturalist.org/observations/17908231">https://www.inaturalist.org/observations/17908231</ext-link>, <ext-link xmlns:xlink="http://www.w3.org/1999/xlink" xlink:type="simple" ext-link-type="uri" xlink:href="https://www.inaturalist.org/observations/17908234">https://www.inaturalist.org/observations/17908234</ext-link>. – <bold>Rhode Island</bold> • Washington Co., Block Island; <named-content xmlns:xlink="http://www.w3.org/1999/xlink" content-type="dwc:verbatimCoordinates" xlink:type="simple"><named-content content-type="geo-json" specific-use="{&#34;type&#34;:&#34;Point&#34;,&#34;coordinates&#34;:[-71.565200,41.195000]}" id="NCID0EWIAK" xlink:type="simple">41.195N, 71.5652W</named-content></named-content>; 08 Aug. 2019; Aaron Hunt leg.; <italic><tp:taxon-name><tp:taxon-name-part taxon-name-part-type="genus" reg="Parthenocissus">Parthenocissus</tp:taxon-name-part></tp:taxon-name></italic>; <ext-link xmlns:xlink="http://www.w3.org/1999/xlink" xlink:type="simple" ext-link-type="uri" xlink:href="https://bugguide.net/node/view/1741669/bgimage">https://bugguide.net/node/view/1741669/bgimage</ext-link>. – <bold>Vermont</bold> • Chittenden Co., Shelburne; <named-content xmlns:xlink="http://www.w3.org/1999/xlink" content-type="dwc:verbatimCoordinates" xlink:type="simple"><named-content content-type="geo-json" specific-use="{&#34;type&#34;:&#34;Point&#34;,&#34;coordinates&#34;:[-73.230030,44.394450]}" id="NCID0EMJAK" xlink:type="simple">44.39445N, 73.23003W</named-content></named-content>; 14 Sep. 2019; Spencer Hardy leg.; <italic><tp:taxon-name><tp:taxon-name-part taxon-name-part-type="genus" reg="Parthenocissus">Parthenocissus</tp:taxon-name-part> <tp:taxon-name-part taxon-name-part-type="species" reg="quinquefolia">quinquefolia</tp:taxon-name-part></tp:taxon-name></italic>; <ext-link xmlns:xlink="http://www.w3.org/1999/xlink" xlink:type="simple" ext-link-type="uri" xlink:href="https://www.inaturalist.org/observations/32714140">https://www.inaturalist.org/observations/32714140</ext-link>. – <bold>Wisconsin</bold> • Dane Co., Madison, UW Lakeshore Nature Preserve; <named-content xmlns:xlink="http://www.w3.org/1999/xlink" content-type="dwc:verbatimCoordinates" xlink:type="simple"><named-content content-type="geo-json" specific-use="{&#34;type&#34;:&#34;Point&#34;,&#34;coordinates&#34;:[-89.429000,43.084000]}" id="NCID0EGKAK" xlink:type="simple">43.084N, 89.429W</named-content></named-content>; 25 Aug. 2019; Tom Klein leg.; <italic><tp:taxon-name><tp:taxon-name-part taxon-name-part-type="genus" reg="Parthenocissus">Parthenocissus</tp:taxon-name-part> <tp:taxon-name-part taxon-name-part-type="species" reg="quinquefolia">quinquefolia</tp:taxon-name-part></tp:taxon-name></italic>; <ext-link xmlns:xlink="http://www.w3.org/1999/xlink" xlink:type="simple" ext-link-type="uri" xlink:href="https://bugguide.net/node/view/1717010/bgimage">https://bugguide.net/node/view/1717010/bgimage</ext-link>.</p></tp:treatment-sec><tp:treatment-sec><!--Section generated to contain objects referenced in tp:taxon-treatment.--><fig id="F1" position="float" orientation="portrait"><object-id xmlns:xlink="http://www.w3.org/1999/xlink" content-type="doi" xlink:type="simple">10.3897/zookeys.957.53908.figures1-8</object-id><object-id xmlns:xlink="http://www.w3.org/1999/xlink" content-type="arpha" xlink:type="simple">335E00FE-AB77-5AFC-9081-F7BF25FC1121</object-id><label>Figures 1–8.</label><caption><p><italic><tp:taxon-name><tp:taxon-name-part taxon-name-part-type="genus" reg="Aspilanta">Aspilanta</tp:taxon-name-part></tp:taxon-name></italic> species, mounted adult moths. <bold>1</bold><italic><tp:taxon-name><tp:taxon-name-part taxon-name-part-type="genus" reg="Aspilanta">A.</tp:taxon-name-part> <tp:taxon-name-part taxon-name-part-type="species" reg="oinophylla">oinophylla</tp:taxon-name-part></tp:taxon-name></italic>, male, USA, VT, <named-content xmlns:xlink="http://www.w3.org/1999/xlink" content-type="dwc:institutional_code" xlink:type="simple">RMNH</named-content>.INS.24378 <bold>2</bold><italic><tp:taxon-name><tp:taxon-name-part taxon-name-part-type="genus" reg="Aspilanta">A.</tp:taxon-name-part> <tp:taxon-name-part taxon-name-part-type="species" reg="hydrangaeella">hydrangaeella</tp:taxon-name-part></tp:taxon-name></italic>, female, USA, NC, <named-content xmlns:xlink="http://www.w3.org/1999/xlink" content-type="dwc:institutional_code" xlink:type="simple">RMNH</named-content>.INS.25191 <bold>3</bold><italic><tp:taxon-name><tp:taxon-name-part taxon-name-part-type="genus" reg="Aspilanta">A.</tp:taxon-name-part> <tp:taxon-name-part taxon-name-part-type="species" reg="ampelopsifoliella">ampelopsifoliella</tp:taxon-name-part></tp:taxon-name></italic>, male, USA, CT, <named-content xmlns:xlink="http://www.w3.org/1999/xlink" content-type="dwc:institutional_code" xlink:type="simple">RMNH</named-content>.INS.24377 <bold>4</bold><italic>A <tp:taxon-name><tp:taxon-name-part taxon-name-part-type="genus" reg="Aspilanta"/><tp:taxon-name-part taxon-name-part-type="species" reg="argentifera">argentifera</tp:taxon-name-part></tp:taxon-name></italic>, female, USA, MA, <named-content xmlns:xlink="http://www.w3.org/1999/xlink" content-type="dwc:institutional_code" xlink:type="simple">RMNH</named-content>.INS.25019 <bold>5</bold><italic><tp:taxon-name><tp:taxon-name-part taxon-name-part-type="genus" reg="Aspilanta">A.</tp:taxon-name-part> <tp:taxon-name-part taxon-name-part-type="species" reg="voraginella">voraginella</tp:taxon-name-part></tp:taxon-name></italic>, male, USA, AZ, <named-content xmlns:xlink="http://www.w3.org/1999/xlink" content-type="dwc:institutional_code" xlink:type="simple">RMNH</named-content>.INS.23918 <bold>6</bold><italic><tp:taxon-name><tp:taxon-name-part taxon-name-part-type="genus" reg="Aspilanta">A.</tp:taxon-name-part> <tp:taxon-name-part taxon-name-part-type="species" reg="argentifera">argentifera</tp:taxon-name-part></tp:taxon-name></italic>, female holotype <bold>7</bold> Undescribed species in unnamed genus14 (“<tp:taxon-name><tp:taxon-name-part taxon-name-part-type="genus" reg="Neospila">Neospila</tp:taxon-name-part></tp:taxon-name>”), male, Chile, Osorno, 20 km W of Entre Lagos, 17.x.1981, leg. Nielsen &amp; Karsholt, genitalia slide EJvN 4632, <named-content xmlns:xlink="http://www.w3.org/1999/xlink" content-type="dwc:institutional_code" xlink:type="simple">ZMUC</named-content><bold>8</bold><italic><tp:taxon-name><tp:taxon-name-part taxon-name-part-type="genus" reg="Aspilanta">A.</tp:taxon-name-part> <tp:taxon-name-part taxon-name-part-type="species" reg="viticordifoliella">viticordifoliella</tp:taxon-name-part></tp:taxon-name></italic>, female, Canada, Ottawa, from <italic><tp:taxon-name><tp:taxon-name-part taxon-name-part-type="genus" reg="Parthenocissus">Parthenocissus</tp:taxon-name-part></tp:taxon-name></italic>, CNCLEP00122404. Scale bars: 1mm.</p></caption><graphic xmlns:xlink="http://www.w3.org/1999/xlink" xlink:href="zookeys-957-105-g001.jpg" position="float" orientation="portrait" xlink:type="simple" id="oo_440912.jpg"><uri content-type="original_file" xlink:type="simple">https://binary.pensoft.net/fig/440912</uri></graphic></fig><fig id="F2" position="float" orientation="portrait"><object-id xmlns:xlink="http://www.w3.org/1999/xlink" content-type="doi" xlink:type="simple">10.3897/zookeys.957.53908.figures9-11</object-id><object-id xmlns:xlink="http://www.w3.org/1999/xlink" content-type="arpha" xlink:type="simple">A5D93501-8698-5928-9EF2-1E48AAF211FA</object-id><label>Figures 9–11.</label><caption><p><italic><tp:taxon-name><tp:taxon-name-part taxon-name-part-type="genus" reg="Aspilanta">Aspilanta</tp:taxon-name-part></tp:taxon-name></italic> species, denuded wings, showing venation. <bold>9</bold><italic><tp:taxon-name><tp:taxon-name-part taxon-name-part-type="genus" reg="Aspilanta">A.</tp:taxon-name-part> <tp:taxon-name-part taxon-name-part-type="species" reg="oinophylla">oinophylla</tp:taxon-name-part></tp:taxon-name></italic>, male, veins labelled, <named-content xmlns:xlink="http://www.w3.org/1999/xlink" content-type="dwc:institutional_code" xlink:type="simple">RMNH</named-content>.INS.24257 <bold>10</bold><italic><tp:taxon-name><tp:taxon-name-part taxon-name-part-type="genus" reg="Aspilanta">A.</tp:taxon-name-part> <tp:taxon-name-part taxon-name-part-type="species" reg="hydrangaeella">hydrangaeella</tp:taxon-name-part></tp:taxon-name></italic>, female, <named-content xmlns:xlink="http://www.w3.org/1999/xlink" content-type="dwc:institutional_code" xlink:type="simple">RMNH</named-content>.INS.25191 <bold>11</bold><italic><tp:taxon-name><tp:taxon-name-part taxon-name-part-type="genus" reg="Aspilanta">A.</tp:taxon-name-part> <tp:taxon-name-part taxon-name-part-type="species" reg="ampelopsifoliella">ampelopsifoliella</tp:taxon-name-part></tp:taxon-name></italic>, male, <named-content xmlns:xlink="http://www.w3.org/1999/xlink" content-type="dwc:institutional_code" xlink:type="simple">RMNH</named-content>.INS.24376. Scale bars: 500 μm.</p></caption><graphic xmlns:xlink="http://www.w3.org/1999/xlink" xlink:href="zookeys-957-105-g002.jpg" position="float" orientation="portrait" xlink:type="simple" id="oo_440913.jpg"><uri content-type="original_file" xlink:type="simple">https://binary.pensoft.net/fig/440913</uri></graphic></fig><fig id="F7" position="float" orientation="portrait"><object-id xmlns:xlink="http://www.w3.org/1999/xlink" content-type="doi" xlink:type="simple">10.3897/zookeys.957.53908.figures34-42</object-id><object-id xmlns:xlink="http://www.w3.org/1999/xlink" content-type="arpha" xlink:type="simple">8907F90D-3C62-5B80-AE86-EECEE661A8FC</object-id><label>Figures 34–42.</label><caption><p><italic><tp:taxon-name><tp:taxon-name-part taxon-name-part-type="genus" reg="Aspilanta">Aspilanta</tp:taxon-name-part></tp:taxon-name></italic> species, larval morphology, final feeding instar (4<sup>th</sup>) and non-feeding instar (5<sup>th</sup>, <bold>36</bold>). <bold>34</bold><italic><tp:taxon-name><tp:taxon-name-part taxon-name-part-type="genus" reg="Aspilanta">A.</tp:taxon-name-part> <tp:taxon-name-part taxon-name-part-type="species" reg="ampelopsifoliella">ampelopsifoliella</tp:taxon-name-part></tp:taxon-name></italic>, ventral aspect, ethanol preserved larva, <named-content xmlns:xlink="http://www.w3.org/1999/xlink" content-type="dwc:institutional_code" xlink:type="simple">RMNH</named-content>.INS.18672P <bold>35</bold><italic><tp:taxon-name><tp:taxon-name-part taxon-name-part-type="genus" reg="Aspilanta">A.</tp:taxon-name-part> <tp:taxon-name-part taxon-name-part-type="species" reg="viticordifoliella">viticordifoliella</tp:taxon-name-part></tp:taxon-name></italic>, ventral aspect, ethanol preserved larva, <named-content xmlns:xlink="http://www.w3.org/1999/xlink" content-type="dwc:institutional_code" xlink:type="simple">RMNH</named-content>.INS.18509P <bold>36</bold><italic><tp:taxon-name><tp:taxon-name-part taxon-name-part-type="genus" reg="Aspilanta">A.</tp:taxon-name-part> <tp:taxon-name-part taxon-name-part-type="species" reg="argentifera">argentifera</tp:taxon-name-part></tp:taxon-name></italic>, head capsule, <named-content xmlns:xlink="http://www.w3.org/1999/xlink" content-type="dwc:institutional_code" xlink:type="simple">RMNH</named-content>.INS.18566P <bold>37–39</bold><italic><tp:taxon-name><tp:taxon-name-part taxon-name-part-type="genus" reg="Aspilanta">A.</tp:taxon-name-part> <tp:taxon-name-part taxon-name-part-type="species" reg="ampelopsifoliella">ampelopsifoliella</tp:taxon-name-part></tp:taxon-name></italic>, head and thorax, resp. focussed at mid levels (head only), dorsally and ventrally, <named-content xmlns:xlink="http://www.w3.org/1999/xlink" content-type="dwc:institutional_code" xlink:type="simple">RMNH</named-content>.INS.18672P <bold>40</bold><italic><tp:taxon-name><tp:taxon-name-part taxon-name-part-type="genus" reg="Aspilanta">A.</tp:taxon-name-part> <tp:taxon-name-part taxon-name-part-type="species" reg="oinophylla">oinophylla</tp:taxon-name-part></tp:taxon-name></italic>, head and thorax, <named-content xmlns:xlink="http://www.w3.org/1999/xlink" content-type="dwc:institutional_code" xlink:type="simple">RMNH</named-content>.INS.18394P <bold>41</bold><italic><tp:taxon-name><tp:taxon-name-part taxon-name-part-type="genus" reg="Aspilanta">A.</tp:taxon-name-part> <tp:taxon-name-part taxon-name-part-type="species" reg="ampelopsifoliella">ampelopsifoliella</tp:taxon-name-part></tp:taxon-name></italic>, last 3 abdominal segments, dorsal aspect, <named-content xmlns:xlink="http://www.w3.org/1999/xlink" content-type="dwc:institutional_code" xlink:type="simple">RMNH</named-content>.INS.18672P <bold>42</bold><italic><tp:taxon-name><tp:taxon-name-part taxon-name-part-type="genus" reg="Aspilanta">A.</tp:taxon-name-part> <tp:taxon-name-part taxon-name-part-type="species" reg="oinophylla">oinophylla</tp:taxon-name-part></tp:taxon-name></italic>, last 3 abdominal segments, ventral aspect, <named-content xmlns:xlink="http://www.w3.org/1999/xlink" content-type="dwc:institutional_code" xlink:type="simple">RMNH</named-content>.INS. 18394P. Scale bars: 1 mm (<bold>34, 35</bold>), 100 μm (<bold>36, 37, 41, 42</bold>), 200 μm (<bold>38–40</bold>).</p></caption><graphic xmlns:xlink="http://www.w3.org/1999/xlink" xlink:href="zookeys-957-105-g007.jpg" position="float" orientation="portrait" xlink:type="simple" id="oo_440918.jpg"><uri content-type="original_file" xlink:type="simple">https://binary.pensoft.net/fig/440918</uri></graphic></fig><fig id="F10" position="float" orientation="portrait"><object-id xmlns:xlink="http://www.w3.org/1999/xlink" content-type="doi" xlink:type="simple">10.3897/zookeys.957.53908.figures45-50</object-id><object-id xmlns:xlink="http://www.w3.org/1999/xlink" content-type="arpha" xlink:type="simple">84A3CD3C-FC17-5871-8797-CBC729BCF04A</object-id><label>Figures 45–50.</label><caption><p><italic><tp:taxon-name><tp:taxon-name-part taxon-name-part-type="genus" reg="Aspilanta">Aspilanta</tp:taxon-name-part></tp:taxon-name></italic> species, live adult moths. <bold>45</bold><italic><tp:taxon-name><tp:taxon-name-part taxon-name-part-type="genus" reg="Aspilanta">A.</tp:taxon-name-part> <tp:taxon-name-part taxon-name-part-type="species" reg="oinophylla">oinophylla</tp:taxon-name-part></tp:taxon-name></italic>, male, Italy, Südtirol, Eisacktal, Klausen, 650 m, e.l. 1.viii.2019, photograph Dieter Robrecht <bold>46</bold><italic><tp:taxon-name><tp:taxon-name-part taxon-name-part-type="genus" reg="Aspilanta">A.</tp:taxon-name-part> <tp:taxon-name-part taxon-name-part-type="species" reg="hydrangaeella">hydrangaeella</tp:taxon-name-part></tp:taxon-name></italic>, female, dorsal view, NC, photograph EJvN <bold>47</bold><italic><tp:taxon-name><tp:taxon-name-part taxon-name-part-type="genus" reg="Aspilanta">A.</tp:taxon-name-part> <tp:taxon-name-part taxon-name-part-type="species" reg="ampelopsifoliella">ampelopsifoliella</tp:taxon-name-part></tp:taxon-name></italic>, female, Pelham MA, photograph CSE <bold>48</bold><italic><tp:taxon-name><tp:taxon-name-part taxon-name-part-type="genus" reg="Aspilanta">A.</tp:taxon-name-part> <tp:taxon-name-part taxon-name-part-type="species" reg="ampelopsifoliella">ampelopsifoliella</tp:taxon-name-part></tp:taxon-name></italic>, male, dorsal view, VT, photograph EJvN <bold>49</bold><italic><tp:taxon-name><tp:taxon-name-part taxon-name-part-type="genus" reg="Aspilanta">A.</tp:taxon-name-part> <tp:taxon-name-part taxon-name-part-type="species" reg="argentifera">argentifera</tp:taxon-name-part></tp:taxon-name></italic>, female, Stockbridge MA, photograph CSE <bold>50</bold><italic><tp:taxon-name><tp:taxon-name-part taxon-name-part-type="genus" reg="Aspilanta">A.</tp:taxon-name-part> <tp:taxon-name-part taxon-name-part-type="species" reg="viticordifoliella">viticordifoliella</tp:taxon-name-part></tp:taxon-name></italic>, female, Pelham MA, photograph CSE.</p></caption><graphic xmlns:xlink="http://www.w3.org/1999/xlink" xlink:href="zookeys-957-105-g010.jpg" position="float" orientation="portrait" xlink:type="simple" id="oo_440921.jpg"><uri content-type="original_file" xlink:type="simple">https://binary.pensoft.net/fig/440921</uri></graphic></fig><fig id="F13" position="float" orientation="portrait"><object-id xmlns:xlink="http://www.w3.org/1999/xlink" content-type="doi" xlink:type="simple">10.3897/zookeys.957.53908.figures69-79</object-id><object-id xmlns:xlink="http://www.w3.org/1999/xlink" content-type="arpha" xlink:type="simple">0855256C-425E-5D33-A919-69A4B62BE023</object-id><label>Figures 69–79.</label><caption><p><italic><tp:taxon-name><tp:taxon-name-part taxon-name-part-type="genus" reg="Aspilanta">Aspilanta</tp:taxon-name-part> <tp:taxon-name-part taxon-name-part-type="species" reg="ampelopsifoliella">ampelopsifoliella</tp:taxon-name-part></tp:taxon-name></italic>, leafmines, larvae and shields, on <italic><tp:taxon-name><tp:taxon-name-part taxon-name-part-type="genus" reg="Parthenocissus">Parthenocissus</tp:taxon-name-part> <tp:taxon-name-part taxon-name-part-type="species" reg="quinquefolia">quinquefolia</tp:taxon-name-part></tp:taxon-name></italic>. <bold>69, 74</bold> VT, Williston, 28.viii.2016, CSE3764 (same mine) <bold>70, 76–78</bold> MA, Pelham, 30.viii, 4.ix.2013, CSE1102, 1108 <bold>71</bold> MA, Nantucket, Squam Swamp, 7.ix.2011, CSE-C4 <bold>72</bold> MA, Northfield, 16.ix.2016, CSE <bold>73</bold> MA, Nantucket, Stump Pond, 5.ix.2019, CSE <bold>75</bold> VT, Button Bay SP, 16.ix.2011, EvN2011254 <bold>79</bold> MA, Bridgewater, 16.viii.2013, CSE983.</p></caption><graphic xmlns:xlink="http://www.w3.org/1999/xlink" xlink:href="zookeys-957-105-g013.jpg" position="float" orientation="portrait" xlink:type="simple" id="oo_440924.jpg"><uri content-type="original_file" xlink:type="simple">https://binary.pensoft.net/fig/440924</uri></graphic></fig></tp:treatment-sec><ref-list><ref id="B27"><mixed-citation xmlns:xlink="http://www.w3.org/1999/xlink" xlink:type="simple"><person-group><name name-style="western"><surname>Edwards</surname><given-names>H</given-names></name></person-group> (<year>1889</year>) <article-title>Bibliographical catalogue of the described transformations of North American <tp:taxon-name><tp:taxon-name-part taxon-name-part-type="order">Lepidoptera</tp:taxon-name-part></tp:taxon-name>.</article-title><source>Bulletin of the United States National Museum</source><volume>35</volume>: <fpage>3</fpage>–<lpage>147</lpage>. <ext-link xlink:type="simple" ext-link-type="doi" xlink:href="10.5479/si.03629236.35">https://doi.org/10.5479/si.03629236.35</ext-link></mixed-citation></ref><ref id="B71"><mixed-citation xmlns:xlink="http://www.w3.org/1999/xlink" xlink:type="simple"><person-group><name name-style="western"><surname>Needham</surname><given-names>JG</given-names></name><name name-style="western"><surname>Frost</surname><given-names>SW</given-names></name><name name-style="western"><surname>Tothill</surname><given-names>BH</given-names></name></person-group> (<year>1928</year>) <source>Leaf-mining insects.</source><publisher-name>Williams &amp; Wilkins</publisher-name>, <publisher-loc>Baltimore</publisher-loc>, <size units="page">351 pp</size>. <ext-link xlink:type="simple" ext-link-type="uri" xlink:href="http://biodiversitylibrary.org/page/5890390">http://biodiversitylibrary.org/page/5890390</ext-link></mixed-citation></ref><ref id="B19"><mixed-citation xmlns:xlink="http://www.w3.org/1999/xlink" xlink:type="simple"><person-group><name name-style="western"><surname>Davis</surname><given-names>DR</given-names></name></person-group> (<year>1983b</year>) <tp:taxon-name><tp:taxon-name-part taxon-name-part-type="family">Heliozelidae</tp:taxon-name-part></tp:taxon-name>. In: Hodges RW, Dominick T, Davis DR, Ferguson DC, Franclemont JG, Munroe EG, Powell JA (Eds) Check list of the <tp:taxon-name><tp:taxon-name-part taxon-name-part-type="order">Lepidoptera</tp:taxon-name-part></tp:taxon-name> of America north of Mexico, including Greenland. Classey, London, 4.</mixed-citation></ref><ref id="B40"><mixed-citation xmlns:xlink="http://www.w3.org/1999/xlink" xlink:type="simple"><person-group><name name-style="western"><surname>Grehan</surname><given-names>JR</given-names></name><name name-style="western"><surname>Parker</surname><given-names>BL</given-names></name><name name-style="western"><surname>Nielsen</surname><given-names>GR</given-names></name><name name-style="western"><surname>Miller</surname><given-names>DH</given-names></name><name name-style="western"><surname>Hedbor</surname><given-names>JD</given-names></name><name name-style="western"><surname>Sabourin</surname><given-names>M</given-names></name><name name-style="western"><surname>Griggs</surname><given-names>MS</given-names></name></person-group> (<year>1995</year>) <article-title>Moths and butterflies of Vermont (<tp:taxon-name><tp:taxon-name-part taxon-name-part-type="order">Lepidoptera</tp:taxon-name-part></tp:taxon-name>), a faunal checklist. A joint Vermont Agricultural Experiment Station and State of Vermont publication.</article-title><source>Miscellaneous Publication</source><volume>116</volume>: <fpage>1</fpage>–<lpage>86</lpage>. <ext-link xlink:type="simple" ext-link-type="uri" xlink:href="http://www.uvm.edu/vmc/attachments/project/999/reports/VTmothsbutterflies.pdf">http://www.uvm.edu/vmc/attachments/project/999/reports/VTmothsbutterflies.pdf</ext-link></mixed-citation></ref><ref id="B79"><mixed-citation xmlns:xlink="http://www.w3.org/1999/xlink" xlink:type="simple"><person-group><name name-style="western"><surname>Nieukerken</surname><given-names>EJ van</given-names></name><name name-style="western"><surname>Wagner</surname><given-names>DL</given-names></name><name name-style="western"><surname>Baldessari</surname><given-names>M</given-names></name><name name-style="western"><surname>Mazzon</surname><given-names>L</given-names></name><name name-style="western"><surname>Angeli</surname><given-names>G</given-names></name><name name-style="western"><surname>Girolami</surname><given-names>V</given-names></name><name name-style="western"><surname>Duso</surname><given-names>C</given-names></name><name name-style="western"><surname>Doorenweerd</surname><given-names>C</given-names></name></person-group> (<year>2012</year>) <article-title><italic><tp:taxon-name><tp:taxon-name-part taxon-name-part-type="genus">Antispila</tp:taxon-name-part> <tp:taxon-name-part taxon-name-part-type="species">oinophylla</tp:taxon-name-part></tp:taxon-name></italic> new species (<tp:taxon-name><tp:taxon-name-part taxon-name-part-type="order">Lepidoptera</tp:taxon-name-part></tp:taxon-name>, <tp:taxon-name><tp:taxon-name-part taxon-name-part-type="family">Heliozelidae</tp:taxon-name-part></tp:taxon-name>), a new North American grapevine leafminer invading Italian vineyards: taxonomy, DNA barcodes and life cycle.</article-title><source>ZooKeys</source><volume>170</volume>: <fpage>29</fpage>–<lpage>77</lpage>. <ext-link xlink:type="simple" ext-link-type="doi" xlink:href="10.3897/zookeys.170.2617">https://doi.org/10.3897/zookeys.170.2617</ext-link></mixed-citation></ref><ref id="B77"><mixed-citation xmlns:xlink="http://www.w3.org/1999/xlink" xlink:type="simple"><person-group><name name-style="western"><surname>Nieukerken</surname><given-names>EJ van</given-names></name><name name-style="western"><surname>Pohl</surname><given-names>GR</given-names></name></person-group> (<year>2018</year>) <article-title>Family <tp:taxon-name><tp:taxon-name-part taxon-name-part-type="family">Heliozelidae</tp:taxon-name-part></tp:taxon-name> Heinemann &amp; Wocke, 1876 (shield-bearer moths).</article-title> In: <person-group><name name-style="western"><surname>Pohl</surname><given-names>GR</given-names></name><name name-style="western"><surname>Landry</surname><given-names>J-F</given-names></name><name name-style="western"><surname>Schmidt</surname><given-names>BC</given-names></name><name name-style="western"><surname>Lafontaine</surname><given-names>JD</given-names></name><name name-style="western"><surname>Macaulay</surname><given-names>AD</given-names></name><name name-style="western"><surname>Troubridge</surname><given-names>JT</given-names></name><name name-style="western"><surname>Nieukerken</surname><given-names>EJ van</given-names></name><name name-style="western"><surname>DeWaard</surname><given-names>JR</given-names></name><name name-style="western"><surname>Dombroskie</surname><given-names>JJ</given-names></name><name name-style="western"><surname>Klymko</surname><given-names>J</given-names></name><name name-style="western"><surname>Nazari</surname><given-names>V</given-names></name><name name-style="western"><surname>Stead</surname><given-names>K</given-names></name></person-group> (<role>Eds</role>) <issue-title>Annotated checklist of the moths and butterflies (Lepidoptera) of Canada and Alaska.</issue-title><source>Pensoft Publishers, Sofia, Series Faunistica</source><volume>118</volume>: <fpage>41</fpage>–<lpage>42</lpage>.</mixed-citation></ref><ref id="B28"><mixed-citation xmlns:xlink="http://www.w3.org/1999/xlink" xlink:type="simple"><person-group><name name-style="western"><surname>Eiseman</surname><given-names>C</given-names></name></person-group> (<year>2019</year>) Leafminers of North America (1<sup>st</sup> edn). Charley Eiseman, 1806 pp. <ext-link xlink:type="simple" ext-link-type="uri" xlink:href="http://charleyeiseman.com/leafminers">http://charleyeiseman.com/leafminers</ext-link></mixed-citation></ref><ref id="B10"><mixed-citation xmlns:xlink="http://www.w3.org/1999/xlink" xlink:type="simple"><person-group><name name-style="western"><surname>Chambers</surname><given-names>VT</given-names></name></person-group> (<year>1877</year>) <article-title><tp:taxon-name><tp:taxon-name-part taxon-name-part-type="section">Tineina</tp:taxon-name-part></tp:taxon-name>.</article-title><source>Canadian Entomologist</source><volume>9</volume>: <fpage>194</fpage>–<lpage>196</lpage>. <ext-link xlink:type="simple" ext-link-type="doi" xlink:href="10.4039/Ent9194-10">https://doi.org/10.4039/Ent9194-10</ext-link></mixed-citation></ref><ref id="B12"><mixed-citation xmlns:xlink="http://www.w3.org/1999/xlink" xlink:type="simple"><person-group><name name-style="western"><surname>Chambers</surname><given-names>VT</given-names></name></person-group> (<year>1879</year>) <article-title>Micro-<tp:taxon-name><tp:taxon-name-part taxon-name-part-type="order">lepidoptera</tp:taxon-name-part></tp:taxon-name>.</article-title><source>Canadian Entomologist</source><volume>11</volume>: <fpage>125</fpage>–<lpage>126</lpage>. <ext-link xlink:type="simple" ext-link-type="doi" xlink:href="10.4039/Ent11125-7">https://doi.org/10.4039/Ent11125-7</ext-link></mixed-citation></ref><ref id="B24"><mixed-citation xmlns:xlink="http://www.w3.org/1999/xlink" xlink:type="simple"><person-group><name name-style="western"><surname>Dyar</surname><given-names>HG</given-names></name><name name-style="western"><surname>Fernald</surname><given-names>CH</given-names></name><name name-style="western"><surname>Hulst</surname><given-names>GD</given-names></name><name name-style="western"><surname>Busck</surname><given-names>A</given-names></name></person-group> (<year>1903</year>) <article-title>A list of North American <tp:taxon-name><tp:taxon-name-part taxon-name-part-type="order">Lepidoptera</tp:taxon-name-part></tp:taxon-name> and key to the literature of this order of insects.</article-title><source>Bulletin of the United States National Museum</source><volume>52</volume>: <fpage>1</fpage>–<lpage>723</lpage>. <ext-link xlink:type="simple" ext-link-type="doi" xlink:href="10.5479/si.03629236.52.i">https://doi.org/10.5479/si.03629236.52.i</ext-link></mixed-citation></ref><ref id="B1"><mixed-citation xmlns:xlink="http://www.w3.org/1999/xlink" xlink:type="simple"><person-group><name name-style="western"><surname>Barnes</surname><given-names>W</given-names></name><name name-style="western"><surname>McDunnough</surname><given-names>J</given-names></name></person-group> (<year>1917</year>) <source>Check list of the <tp:taxon-name><tp:taxon-name-part taxon-name-part-type="order">Lepidoptera</tp:taxon-name-part></tp:taxon-name> of boreal America.</source><publisher-name>Herald Press</publisher-name>, <publisher-loc>Decatur, Ill.</publisher-loc>, <size units="page">392 pp</size>. <ext-link xlink:type="simple" ext-link-type="doi" xlink:href="10.5962/bhl.title.29466">https://doi.org/10.5962/bhl.title.29466</ext-link></mixed-citation></ref><ref id="B35"><mixed-citation xmlns:xlink="http://www.w3.org/1999/xlink" xlink:type="simple"><person-group><name name-style="western"><surname>Forbes</surname><given-names>WTM</given-names></name></person-group> (<year>1923</year>) <article-title>The <tp:taxon-name><tp:taxon-name-part taxon-name-part-type="order">Lepidoptera</tp:taxon-name-part></tp:taxon-name> of New York and neighboring states. Primitive forms Microlepidoptera, Pyraloids, Bombyces.</article-title><source>Memoirs of the Cornell University Agricultural Experiment Station</source><volume>68</volume>: <fpage>1</fpage>–<lpage>792</lpage>. <ext-link xlink:type="simple" ext-link-type="doi" xlink:href="10.5962/bhl.title.23875">https://doi.org/10.5962/bhl.title.23875</ext-link></mixed-citation></ref><ref id="B63"><mixed-citation xmlns:xlink="http://www.w3.org/1999/xlink" xlink:type="simple"><person-group><name name-style="western"><surname>McDunnough</surname><given-names>J</given-names></name></person-group> (<year>1939</year>) <article-title>Check list of the <tp:taxon-name><tp:taxon-name-part taxon-name-part-type="order">Lepidoptera</tp:taxon-name-part></tp:taxon-name> of Canada and the United States of America, 2. Microlepidoptera.</article-title><source>Memoirs of the Southern California Academy of Sciences</source><volume>2</volume>: <fpage>1</fpage>–<lpage>171</lpage>. <ext-link xlink:type="simple" ext-link-type="uri" xlink:href="https://www.biodiversitylibrary.org/page/52405419">https://www.biodiversitylibrary.org/page/52405419</ext-link></mixed-citation></ref><ref id="B6"><mixed-citation xmlns:xlink="http://www.w3.org/1999/xlink" xlink:type="simple"><person-group><name name-style="western"><surname>Brower</surname><given-names>AE</given-names></name></person-group> (<year>1984</year>) <article-title>A list of the <tp:taxon-name><tp:taxon-name-part taxon-name-part-type="order">Lepidoptera</tp:taxon-name-part></tp:taxon-name> of Maine, part 2. The Microlepidoptera. Section 2. <tp:taxon-name><tp:taxon-name-part taxon-name-part-type="family">Cosmopterigidae</tp:taxon-name-part></tp:taxon-name> through <tp:taxon-name><tp:taxon-name-part taxon-name-part-type="family">Hepialidae</tp:taxon-name-part></tp:taxon-name>.</article-title><source>Technical Bulletin Maine Agricultural Experiment Station</source><volume>114</volume>: <fpage>1</fpage>–<lpage>70</lpage>.</mixed-citation></ref></ref-list></tp:taxon-treatment>
