# Supplementary material for: Splitting the leafmining shield-bearer moth genus Antispila Hübner (Lepidoptera, Heliozelidae): North American species with reduced venation placed in Aspilanta new genus, with a review of heliozelid morphology
Source: Zookeys. 2020 Aug 10;957:105–61. doi: 10.3897/zookeys.957.53908 (PMC7431445; doi:10.3897/zookeys.957.53908)
Supplement: XML Treatment for Aspilanta voraginella [file zookeys.957.53908-treatment5.xml]

<!DOCTYPE tp:taxon-treatment
  PUBLIC "-//TaxonX//DTD Taxonomic Treatment Publishing DTD v0 20100105//EN" "tax-treatment-NSO.dtd">
<tp:taxon-treatment xmlns:tp="http://www.plazi.org/taxpub"><tp:treatment-meta><kwd-group><label>Taxon classification</label><kwd><named-content xmlns:xlink="http://www.w3.org/1999/xlink" content-type="kingdom">Animalia</named-content></kwd><kwd><named-content xmlns:xlink="http://www.w3.org/1999/xlink" content-type="order">Lepidoptera</named-content></kwd><kwd><named-content xmlns:xlink="http://www.w3.org/1999/xlink" content-type="family">Heliozelidae</named-content></kwd></kwd-group><mixed-citation publication-type="journal"><person-group><name><surname>van Nieukerken</surname><given-names>Erik J.</given-names></name><name><surname>Eiseman</surname><given-names>Charles S.</given-names></name></person-group><article-title>Splitting the leafmining shield-bearer moth genus <italic><tp:taxon-name><tp:taxon-name-part taxon-name-part-type="genus" reg="Antispila">Antispila</tp:taxon-name-part></tp:taxon-name></italic> Hübner (<tp:taxon-name><tp:taxon-name-part taxon-name-part-type="order">Lepidoptera</tp:taxon-name-part></tp:taxon-name>, <tp:taxon-name><tp:taxon-name-part taxon-name-part-type="family">Heliozelidae</tp:taxon-name-part></tp:taxon-name>): North American species with reduced venation placed in <italic><tp:taxon-name><tp:taxon-name-part taxon-name-part-type="genus" reg="Aspilanta">Aspilanta</tp:taxon-name-part></tp:taxon-name></italic> new genus, with a review of heliozelid morphology</article-title><source>Zookeys</source><day>10</day><month>8</month><year>2020</year><volume>957</volume><fpage>105</fpage><lpage>161</lpage><pub-id pub-id-type="doi">10.3897/zookeys.957.53908</pub-id></mixed-citation></tp:treatment-meta><tp:nomenclature><tp:taxon-name><object-id xmlns:xlink="http://www.w3.org/1999/xlink" content-type="arpha" xlink:type="simple">123275DC-3FC2-5F91-978E-87718A5FC0C7</object-id>
              <tp:taxon-name-part taxon-name-part-type="genus" reg="Aspilanta">Aspilanta</tp:taxon-name-part>
              <tp:taxon-name-part taxon-name-part-type="species" reg="voraginella">voraginella</tp:taxon-name-part>
            </tp:taxon-name><tp:taxon-authority>(Braun, 1927), comb n.</tp:taxon-authority><xref ref-type="fig" rid="F1">Figs 5</xref><xref ref-type="fig" rid="F3">, 12</xref><xref ref-type="fig" rid="F5">, 24</xref><xref ref-type="fig" rid="F6">, 33</xref><xref ref-type="fig" rid="F14">, 80–83</xref><tp:nomenclature-citation-list><tp:nomenclature-citation><tp:taxon-name>
                  <tp:taxon-name-part taxon-name-part-type="genus" reg="Antispila">Antispila</tp:taxon-name-part> <tp:taxon-name-part taxon-name-part-type="species" reg="voraginella">voraginella</tp:taxon-name-part></tp:taxon-name><comment>Braun, 1927b: 191. Holotype ♂: USA: [Utah: Washington County] “B1206/Zion Canyon/Utah i.iv.9 [1926]- <tp:taxon-name><tp:taxon-name-part taxon-name-part-type="genus" reg="Antispila">Antispila</tp:taxon-name-part></tp:taxon-name> / <tp:taxon-name><tp:taxon-name-part taxon-name-part-type="genus" reg="Aspilanta"/><tp:taxon-name-part taxon-name-part-type="species" reg="voraginella">voraginella</tp:taxon-name-part></tp:taxon-name> / Type Braun.”, Genitalia slide EJvN 3916 [reared from mines on <tp:taxon-name><tp:taxon-name-part taxon-name-part-type="genus" reg="Vitis">Vitis</tp:taxon-name-part> <tp:taxon-name-part taxon-name-part-type="species" reg="arizonica">arizonica</tp:taxon-name-part></tp:taxon-name>] (<named-content xmlns:xlink="http://www.w3.org/1999/xlink" content-type="dwc:institutional_code" xlink:type="simple">ANSP</named-content>) [examined].</comment></tp:nomenclature-citation><tp:nomenclature-citation><tp:taxon-name>
                  <tp:taxon-name-part taxon-name-part-type="genus" reg="Antispila">Antispila</tp:taxon-name-part> <tp:taxon-name-part taxon-name-part-type="species" reg="voraginella">voraginella</tp:taxon-name-part></tp:taxon-name><comment>; <xref ref-type="bibr" rid="B71">Needham et al. 1928</xref>: 290; <xref ref-type="bibr" rid="B63">McDunnough 1939</xref>: 91; <xref ref-type="bibr" rid="B19">Davis 1983b</xref>: 4; <xref ref-type="bibr" rid="B84">Powell and Opler 2009</xref>: 39; van <xref ref-type="bibr" rid="B79">Nieukerken et al. 2012</xref>: 54; <xref ref-type="bibr" rid="B28">Eiseman 2019</xref>: 732.</comment></tp:nomenclature-citation></tp:nomenclature-citation-list></tp:nomenclature><tp:treatment-sec sec-type="Differential diagnosis" id="SECID0EEPAK"><title>Differential diagnosis.</title><p>Wingspan ca. 4.7–5.4 mm, forewing length 2.3–2.6 mm. Externally separated from <italic><tp:taxon-name><tp:taxon-name-part taxon-name-part-type="genus" reg="Aspilanta">A.</tp:taxon-name-part> <tp:taxon-name-part taxon-name-part-type="species" reg="oinophylla">oinophylla</tp:taxon-name-part></tp:taxon-name></italic> and <italic><tp:taxon-name><tp:taxon-name-part taxon-name-part-type="genus" reg="Aspilanta"/><tp:taxon-name-part taxon-name-part-type="species" reg="ampelopsifoliella">ampelopsifoliella</tp:taxon-name-part></tp:taxon-name></italic> by the darker brassy brown head scaling, the absence of a fringe line and the overall less shining metallic pattern. Relatively similar to <italic><tp:taxon-name><tp:taxon-name-part taxon-name-part-type="genus" reg="Aspilanta">A.</tp:taxon-name-part> <tp:taxon-name-part taxon-name-part-type="species" reg="argentifera">argentifera</tp:taxon-name-part></tp:taxon-name></italic>, but unlikely to be sympatric with that species. Male genitalia with distinctly bilobed tegumen, fewer pecten sensilla (8–10) and phallotrema with smaller spines only.</p><fig id="F7" position="float" orientation="portrait"><object-id xmlns:xlink="http://www.w3.org/1999/xlink" content-type="doi" xlink:type="simple">10.3897/zookeys.957.53908.figures34-42</object-id><object-id xmlns:xlink="http://www.w3.org/1999/xlink" content-type="arpha" xlink:type="simple">8907F90D-3C62-5B80-AE86-EECEE661A8FC</object-id><label>Figures 34–42.</label><caption><p><italic><tp:taxon-name><tp:taxon-name-part taxon-name-part-type="genus" reg="Aspilanta">Aspilanta</tp:taxon-name-part></tp:taxon-name></italic> species, larval morphology, final feeding instar (4<sup>th</sup>) and non-feeding instar (5<sup>th</sup>, <bold>36</bold>). <bold>34</bold><italic><tp:taxon-name><tp:taxon-name-part taxon-name-part-type="genus" reg="Aspilanta">A.</tp:taxon-name-part> <tp:taxon-name-part taxon-name-part-type="species" reg="ampelopsifoliella">ampelopsifoliella</tp:taxon-name-part></tp:taxon-name></italic>, ventral aspect, ethanol preserved larva, <named-content xmlns:xlink="http://www.w3.org/1999/xlink" content-type="dwc:institutional_code" xlink:type="simple">RMNH</named-content>.INS.18672P <bold>35</bold><italic><tp:taxon-name><tp:taxon-name-part taxon-name-part-type="genus" reg="Aspilanta">A.</tp:taxon-name-part> <tp:taxon-name-part taxon-name-part-type="species" reg="viticordifoliella">viticordifoliella</tp:taxon-name-part></tp:taxon-name></italic>, ventral aspect, ethanol preserved larva, <named-content xmlns:xlink="http://www.w3.org/1999/xlink" content-type="dwc:institutional_code" xlink:type="simple">RMNH</named-content>.INS.18509P <bold>36</bold><italic><tp:taxon-name><tp:taxon-name-part taxon-name-part-type="genus" reg="Aspilanta">A.</tp:taxon-name-part> <tp:taxon-name-part taxon-name-part-type="species" reg="argentifera">argentifera</tp:taxon-name-part></tp:taxon-name></italic>, head capsule, <named-content xmlns:xlink="http://www.w3.org/1999/xlink" content-type="dwc:institutional_code" xlink:type="simple">RMNH</named-content>.INS.18566P <bold>37–39</bold><italic><tp:taxon-name><tp:taxon-name-part taxon-name-part-type="genus" reg="Aspilanta">A.</tp:taxon-name-part> <tp:taxon-name-part taxon-name-part-type="species" reg="ampelopsifoliella">ampelopsifoliella</tp:taxon-name-part></tp:taxon-name></italic>, head and thorax, resp. focussed at mid levels (head only), dorsally and ventrally, <named-content xmlns:xlink="http://www.w3.org/1999/xlink" content-type="dwc:institutional_code" xlink:type="simple">RMNH</named-content>.INS.18672P <bold>40</bold><italic><tp:taxon-name><tp:taxon-name-part taxon-name-part-type="genus" reg="Aspilanta">A.</tp:taxon-name-part> <tp:taxon-name-part taxon-name-part-type="species" reg="oinophylla">oinophylla</tp:taxon-name-part></tp:taxon-name></italic>, head and thorax, <named-content xmlns:xlink="http://www.w3.org/1999/xlink" content-type="dwc:institutional_code" xlink:type="simple">RMNH</named-content>.INS.18394P <bold>41</bold><italic><tp:taxon-name><tp:taxon-name-part taxon-name-part-type="genus" reg="Aspilanta">A.</tp:taxon-name-part> <tp:taxon-name-part taxon-name-part-type="species" reg="ampelopsifoliella">ampelopsifoliella</tp:taxon-name-part></tp:taxon-name></italic>, last 3 abdominal segments, dorsal aspect, <named-content xmlns:xlink="http://www.w3.org/1999/xlink" content-type="dwc:institutional_code" xlink:type="simple">RMNH</named-content>.INS.18672P <bold>42</bold><italic><tp:taxon-name><tp:taxon-name-part taxon-name-part-type="genus" reg="Aspilanta">A.</tp:taxon-name-part> <tp:taxon-name-part taxon-name-part-type="species" reg="oinophylla">oinophylla</tp:taxon-name-part></tp:taxon-name></italic>, last 3 abdominal segments, ventral aspect, <named-content xmlns:xlink="http://www.w3.org/1999/xlink" content-type="dwc:institutional_code" xlink:type="simple">RMNH</named-content>.INS. 18394P. Scale bars: 1 mm (<bold>34, 35</bold>), 100 μm (<bold>36, 37, 41, 42</bold>), 200 μm (<bold>38–40</bold>).</p></caption><graphic xmlns:xlink="http://www.w3.org/1999/xlink" xlink:href="zookeys-957-105-g007.jpg" position="float" orientation="portrait" xlink:type="simple" id="oo_440918.jpg"><uri content-type="original_file" xlink:type="simple">https://binary.pensoft.net/fig/440918</uri></graphic></fig><fig id="F8" position="float" orientation="portrait"><object-id xmlns:xlink="http://www.w3.org/1999/xlink" content-type="doi" xlink:type="simple">10.3897/zookeys.957.53908.figure43</object-id><object-id xmlns:xlink="http://www.w3.org/1999/xlink" content-type="arpha" xlink:type="simple">13DA79F2-43BA-5225-8FF0-537FBEB91269</object-id><label>Figure 43.</label><caption><p>Phylogeny of the cosmopolitan leafmining clade of <tp:taxon-name><tp:taxon-name-part taxon-name-part-type="family">Heliozelidae</tp:taxon-name-part></tp:taxon-name>, part of fig. 1 in <xref ref-type="bibr" rid="B69">Milla et al. (2019)</xref> (<italic>Maximum likelihood phylogeny generated using iq-tree, topology from filtered_nt123 analysis</italic>). ‘<italic><tp:taxon-name><tp:taxon-name-part taxon-name-part-type="genus" reg="Antispila">Antispila</tp:taxon-name-part></tp:taxon-name></italic>’ Group II replaced by <italic><tp:taxon-name><tp:taxon-name-part taxon-name-part-type="genus" reg="Aspilanta">Aspilanta</tp:taxon-name-part></tp:taxon-name></italic>, branch supports removed and numbers of possible apomorphies added; see text.</p></caption><graphic xmlns:xlink="http://www.w3.org/1999/xlink" xlink:href="zookeys-957-105-g008.jpg" position="float" orientation="portrait" xlink:type="simple" id="oo_440919.jpg"><uri content-type="original_file" xlink:type="simple">https://binary.pensoft.net/fig/440919</uri></graphic></fig><fig id="F9" position="float" orientation="portrait"><object-id xmlns:xlink="http://www.w3.org/1999/xlink" content-type="doi" xlink:type="simple">10.3897/zookeys.957.53908.figure44</object-id><object-id xmlns:xlink="http://www.w3.org/1999/xlink" content-type="arpha" xlink:type="simple">AA685E61-4AFC-5597-A78F-8BC2EA63EFAC</object-id><label>Figure 44.</label><caption><p>Neighbor-Joining tree of COI barcodes of <italic><tp:taxon-name><tp:taxon-name-part taxon-name-part-type="genus" reg="Aspilanta">Aspilanta</tp:taxon-name-part></tp:taxon-name></italic> species, including Nearest Neighbours. Several species of <italic><tp:taxon-name><tp:taxon-name-part taxon-name-part-type="genus" reg="Coptodisca">Coptodisca</tp:taxon-name-part></tp:taxon-name></italic> serve as outgroup. Data with country, and for Canada and United States also the abbreviation for Province or State, plus the BIN number.</p></caption><graphic xmlns:xlink="http://www.w3.org/1999/xlink" xlink:href="zookeys-957-105-g009.jpg" position="float" orientation="portrait" xlink:type="simple" id="oo_440920.jpg"><uri content-type="original_file" xlink:type="simple">https://binary.pensoft.net/fig/440920</uri></graphic></fig></tp:treatment-sec><tp:treatment-sec sec-type="host" id="SECID0EJXAK"><title>Host plant.</title><p><tp:taxon-name><tp:taxon-name-part taxon-name-part-type="family">Vitaceae</tp:taxon-name-part></tp:taxon-name>: <italic><tp:taxon-name><tp:taxon-name-part taxon-name-part-type="genus" reg="Vitis">Vitis</tp:taxon-name-part> <tp:taxon-name-part taxon-name-part-type="species" reg="arizonica">arizonica</tp:taxon-name-part></tp:taxon-name></italic>, unidentified <italic><tp:taxon-name><tp:taxon-name-part taxon-name-part-type="genus" reg="Vitis">Vitis</tp:taxon-name-part></tp:taxon-name></italic>.</p></tp:treatment-sec><tp:treatment-sec sec-type="Leafmines" id="SECID0EGYAK"><title>Leafmines.</title><p>(Figs <xref ref-type="fig" rid="F14">80–83</xref>) Yellowish white blotches, without any linear part; greenish black frass irregularly in centre; mine usually formed from the confluence of several mines; as many as twenty or twenty-five pupal cases may be cut from a single leaf.</p></tp:treatment-sec><tp:treatment-sec sec-type="Larva" id="SECID0EQYAK"><title>Larva.</title><p>Pale yellowish, head and prothorax hardly darker, mouthparts stand out as darker brown; a row of 5–7 brown spots on abdomen visible (Fig. <xref ref-type="fig" rid="F14">80</xref>). Larvae gregarious.</p></tp:treatment-sec><tp:treatment-sec sec-type="Life history" id="SECID0E1YAK"><title>Life history.</title><p>Larvae found between 4 June and 9 August (Arizona); in all cases the adults emerged the next spring (April to June), suggesting that the species is univoltine.</p></tp:treatment-sec><tp:treatment-sec sec-type="distribution" id="SECID0E6YAK"><title>Distribution.</title><p>USA: Arizona, Texas (west), Utah.</p></tp:treatment-sec><tp:treatment-sec sec-type="Barcode" id="SECID0EEZAK"><title>Barcode.</title><p>BIN: BOLD:AAU3733, average distance 0.92%, max. distance 1.38% (<italic>n</italic> = 3), distance to nearest neighbour 8.83% (BOLD: AAV5059, <italic><tp:taxon-name><tp:taxon-name-part taxon-name-part-type="genus" reg="Aspilanta">A.</tp:taxon-name-part> <tp:taxon-name-part taxon-name-part-type="species" reg="hydrangaeella">hydrangaeella</tp:taxon-name-part></tp:taxon-name></italic>).</p></tp:treatment-sec><tp:treatment-sec sec-type="Parasitoids" id="SECID0EXZAK"><title>Parasitoids.</title><p>None known.</p></tp:treatment-sec><tp:treatment-sec sec-type="material" id="SECID0E3ZAK"><title>Material.</title><p>Adults: see van <xref ref-type="bibr" rid="B79">Nieukerken et al. (2012)</xref>.</p></tp:treatment-sec><tp:treatment-sec sec-type="Observations" id="SECID0EG1AK"><title>Observations.</title><p>USA – <bold>Arizona</bold> • Cochise Co., Portal; <named-content xmlns:xlink="http://www.w3.org/1999/xlink" content-type="dwc:verbatimCoordinates" xlink:type="simple"><named-content content-type="geo-json" specific-use="{&#34;type&#34;:&#34;Point&#34;,&#34;coordinates&#34;:[-109.252280,31.909180]}" id="NCID0ER1AK" xlink:type="simple">31.90918N, 109.25228W</named-content></named-content>; 03 Aug. 2019; Laura Gaudette leg.; <italic><tp:taxon-name><tp:taxon-name-part taxon-name-part-type="genus" reg="Vitis">Vitis</tp:taxon-name-part></tp:taxon-name></italic>; <ext-link xmlns:xlink="http://www.w3.org/1999/xlink" xlink:type="simple" ext-link-type="uri" xlink:href="https://www.inaturalist.org/observations/30135988">https://www.inaturalist.org/observations/30135988</ext-link>, <ext-link xmlns:xlink="http://www.w3.org/1999/xlink" xlink:type="simple" ext-link-type="uri" xlink:href="https://www.inaturalist.org/observations/32296900">https://www.inaturalist.org/observations/32296900</ext-link>. – <bold>Utah</bold> • Washington Co., Zion National Park; <named-content xmlns:xlink="http://www.w3.org/1999/xlink" content-type="dwc:verbatimCoordinates" xlink:type="simple"><named-content content-type="geo-json" specific-use="{&#34;type&#34;:&#34;Point&#34;,&#34;coordinates&#34;:[-112.963000,37.230000]}" id="NCID0EM2AK" xlink:type="simple">37.23N, 112.963W</named-content></named-content>; 22 Jul. 2008; Charley Eiseman &amp; Noah Charney leg.; <italic><tp:taxon-name><tp:taxon-name-part taxon-name-part-type="genus" reg="Vitis">Vitis</tp:taxon-name-part></tp:taxon-name></italic>; <ext-link xmlns:xlink="http://www.w3.org/1999/xlink" xlink:type="simple" ext-link-type="uri" xlink:href="https://www.inaturalist.org/observations/44822019">https://www.inaturalist.org/observations/44822019</ext-link>.</p></tp:treatment-sec><tp:treatment-sec><!--Section generated to contain objects referenced in tp:taxon-treatment.--><fig id="F1" position="float" orientation="portrait"><object-id xmlns:xlink="http://www.w3.org/1999/xlink" content-type="doi" xlink:type="simple">10.3897/zookeys.957.53908.figures1-8</object-id><object-id xmlns:xlink="http://www.w3.org/1999/xlink" content-type="arpha" xlink:type="simple">335E00FE-AB77-5AFC-9081-F7BF25FC1121</object-id><label>Figures 1–8.</label><caption><p><italic><tp:taxon-name><tp:taxon-name-part taxon-name-part-type="genus" reg="Aspilanta">Aspilanta</tp:taxon-name-part></tp:taxon-name></italic> species, mounted adult moths. <bold>1</bold><italic><tp:taxon-name><tp:taxon-name-part taxon-name-part-type="genus" reg="Aspilanta">A.</tp:taxon-name-part> <tp:taxon-name-part taxon-name-part-type="species" reg="oinophylla">oinophylla</tp:taxon-name-part></tp:taxon-name></italic>, male, USA, VT, <named-content xmlns:xlink="http://www.w3.org/1999/xlink" content-type="dwc:institutional_code" xlink:type="simple">RMNH</named-content>.INS.24378 <bold>2</bold><italic><tp:taxon-name><tp:taxon-name-part taxon-name-part-type="genus" reg="Aspilanta">A.</tp:taxon-name-part> <tp:taxon-name-part taxon-name-part-type="species" reg="hydrangaeella">hydrangaeella</tp:taxon-name-part></tp:taxon-name></italic>, female, USA, NC, <named-content xmlns:xlink="http://www.w3.org/1999/xlink" content-type="dwc:institutional_code" xlink:type="simple">RMNH</named-content>.INS.25191 <bold>3</bold><italic><tp:taxon-name><tp:taxon-name-part taxon-name-part-type="genus" reg="Aspilanta">A.</tp:taxon-name-part> <tp:taxon-name-part taxon-name-part-type="species" reg="ampelopsifoliella">ampelopsifoliella</tp:taxon-name-part></tp:taxon-name></italic>, male, USA, CT, <named-content xmlns:xlink="http://www.w3.org/1999/xlink" content-type="dwc:institutional_code" xlink:type="simple">RMNH</named-content>.INS.24377 <bold>4</bold><italic>A <tp:taxon-name><tp:taxon-name-part taxon-name-part-type="genus" reg="Aspilanta"/><tp:taxon-name-part taxon-name-part-type="species" reg="argentifera">argentifera</tp:taxon-name-part></tp:taxon-name></italic>, female, USA, MA, <named-content xmlns:xlink="http://www.w3.org/1999/xlink" content-type="dwc:institutional_code" xlink:type="simple">RMNH</named-content>.INS.25019 <bold>5</bold><italic><tp:taxon-name><tp:taxon-name-part taxon-name-part-type="genus" reg="Aspilanta">A.</tp:taxon-name-part> <tp:taxon-name-part taxon-name-part-type="species" reg="voraginella">voraginella</tp:taxon-name-part></tp:taxon-name></italic>, male, USA, AZ, <named-content xmlns:xlink="http://www.w3.org/1999/xlink" content-type="dwc:institutional_code" xlink:type="simple">RMNH</named-content>.INS.23918 <bold>6</bold><italic><tp:taxon-name><tp:taxon-name-part taxon-name-part-type="genus" reg="Aspilanta">A.</tp:taxon-name-part> <tp:taxon-name-part taxon-name-part-type="species" reg="argentifera">argentifera</tp:taxon-name-part></tp:taxon-name></italic>, female holotype <bold>7</bold> Undescribed species in unnamed genus14 (“<tp:taxon-name><tp:taxon-name-part taxon-name-part-type="genus" reg="Neospila">Neospila</tp:taxon-name-part></tp:taxon-name>”), male, Chile, Osorno, 20 km W of Entre Lagos, 17.x.1981, leg. Nielsen &amp; Karsholt, genitalia slide EJvN 4632, <named-content xmlns:xlink="http://www.w3.org/1999/xlink" content-type="dwc:institutional_code" xlink:type="simple">ZMUC</named-content><bold>8</bold><italic><tp:taxon-name><tp:taxon-name-part taxon-name-part-type="genus" reg="Aspilanta">A.</tp:taxon-name-part> <tp:taxon-name-part taxon-name-part-type="species" reg="viticordifoliella">viticordifoliella</tp:taxon-name-part></tp:taxon-name></italic>, female, Canada, Ottawa, from <italic><tp:taxon-name><tp:taxon-name-part taxon-name-part-type="genus" reg="Parthenocissus">Parthenocissus</tp:taxon-name-part></tp:taxon-name></italic>, CNCLEP00122404. Scale bars: 1mm.</p></caption><graphic xmlns:xlink="http://www.w3.org/1999/xlink" xlink:href="zookeys-957-105-g001.jpg" position="float" orientation="portrait" xlink:type="simple" id="oo_440912.jpg"><uri content-type="original_file" xlink:type="simple">https://binary.pensoft.net/fig/440912</uri></graphic></fig><fig id="F3" position="float" orientation="portrait"><object-id xmlns:xlink="http://www.w3.org/1999/xlink" content-type="doi" xlink:type="simple">10.3897/zookeys.957.53908.figures12-13</object-id><object-id xmlns:xlink="http://www.w3.org/1999/xlink" content-type="arpha" xlink:type="simple">F27F8C03-8AF0-5947-8ED2-5BE1EC39FBE6</object-id><label>Figures 12–13.</label><caption><p><italic><tp:taxon-name><tp:taxon-name-part taxon-name-part-type="genus" reg="Aspilanta">Aspilanta</tp:taxon-name-part></tp:taxon-name></italic> species, denuded wings, showing venation. <bold>12</bold><italic><tp:taxon-name><tp:taxon-name-part taxon-name-part-type="genus" reg="Aspilanta">A.</tp:taxon-name-part> <tp:taxon-name-part taxon-name-part-type="species" reg="voraginella">voraginella</tp:taxon-name-part></tp:taxon-name></italic>, male, <named-content xmlns:xlink="http://www.w3.org/1999/xlink" content-type="dwc:institutional_code" xlink:type="simple">RMNH</named-content>.INS.23917 <bold>13</bold><italic><tp:taxon-name><tp:taxon-name-part taxon-name-part-type="genus" reg="Aspilanta">A.</tp:taxon-name-part> <tp:taxon-name-part taxon-name-part-type="species" reg="argentifera">argentifera</tp:taxon-name-part></tp:taxon-name></italic>, male, <named-content xmlns:xlink="http://www.w3.org/1999/xlink" content-type="dwc:institutional_code" xlink:type="simple">RMNH</named-content>.INS.23917. Scale bars: 500 μm.</p></caption><graphic xmlns:xlink="http://www.w3.org/1999/xlink" xlink:href="zookeys-957-105-g003.jpg" position="float" orientation="portrait" xlink:type="simple" id="oo_440914.jpg"><uri content-type="original_file" xlink:type="simple">https://binary.pensoft.net/fig/440914</uri></graphic></fig><fig id="F5" position="float" orientation="portrait"><object-id xmlns:xlink="http://www.w3.org/1999/xlink" content-type="doi" xlink:type="simple">10.3897/zookeys.957.53908.figures21-28</object-id><object-id xmlns:xlink="http://www.w3.org/1999/xlink" content-type="arpha" xlink:type="simple">2A9EE6B1-850C-5416-959A-E9345783DD40</object-id><label>Figures 21–28.</label><caption><p><italic><tp:taxon-name><tp:taxon-name-part taxon-name-part-type="genus" reg="Aspilanta">Aspilanta</tp:taxon-name-part></tp:taxon-name></italic> species, male genitalia. <bold>21</bold><italic><tp:taxon-name><tp:taxon-name-part taxon-name-part-type="genus" reg="Aspilanta">A.</tp:taxon-name-part> <tp:taxon-name-part taxon-name-part-type="species" reg="oinophylla">oinophylla</tp:taxon-name-part></tp:taxon-name></italic>, phallus separate, <named-content xmlns:xlink="http://www.w3.org/1999/xlink" content-type="dwc:institutional_code" xlink:type="simple">RMNH</named-content>.INS.23920 <bold>22</bold><italic><tp:taxon-name><tp:taxon-name-part taxon-name-part-type="genus" reg="Aspilanta">A.</tp:taxon-name-part> <tp:taxon-name-part taxon-name-part-type="species" reg="ampelopsifoliella">ampelopsifoliella</tp:taxon-name-part></tp:taxon-name></italic>, phallus in situ, <named-content xmlns:xlink="http://www.w3.org/1999/xlink" content-type="dwc:institutional_code" xlink:type="simple">RMNH</named-content>.INS.24376 <bold>23</bold><italic><tp:taxon-name><tp:taxon-name-part taxon-name-part-type="genus" reg="Aspilanta">A.</tp:taxon-name-part> <tp:taxon-name-part taxon-name-part-type="species" reg="hydrangaeella">hydrangaeella</tp:taxon-name-part></tp:taxon-name></italic>, phallus in situ, <named-content xmlns:xlink="http://www.w3.org/1999/xlink" content-type="dwc:institutional_code" xlink:type="simple">RMNH</named-content>.INS.25192 <bold>24</bold><italic><tp:taxon-name><tp:taxon-name-part taxon-name-part-type="genus" reg="Aspilanta">A.</tp:taxon-name-part> <tp:taxon-name-part taxon-name-part-type="species" reg="voraginella">voraginella</tp:taxon-name-part></tp:taxon-name></italic>, phallus separate, holotype, slide EJvN 3916 <bold>25</bold> ditto, detail of transtilla <bold>26</bold><italic><tp:taxon-name><tp:taxon-name-part taxon-name-part-type="genus" reg="Aspilanta">A.</tp:taxon-name-part> <tp:taxon-name-part taxon-name-part-type="species" reg="oinophylla">oinophylla</tp:taxon-name-part></tp:taxon-name></italic>, detail valva (flattened), <named-content xmlns:xlink="http://www.w3.org/1999/xlink" content-type="dwc:institutional_code" xlink:type="simple">RMNH</named-content>.INS.15247 <bold>27, 28</bold><italic><tp:taxon-name><tp:taxon-name-part taxon-name-part-type="genus" reg="Aspilanta">A.</tp:taxon-name-part> <tp:taxon-name-part taxon-name-part-type="species" reg="hydrangaeella">hydrangaeella</tp:taxon-name-part></tp:taxon-name></italic>, <named-content xmlns:xlink="http://www.w3.org/1999/xlink" content-type="dwc:institutional_code" xlink:type="simple">RMNH</named-content>.INS.25190, details of resp. tegumen and valvae. Scale bars: 100 μm.</p></caption><graphic xmlns:xlink="http://www.w3.org/1999/xlink" xlink:href="zookeys-957-105-g005.jpg" position="float" orientation="portrait" xlink:type="simple" id="oo_440916.jpg"><uri content-type="original_file" xlink:type="simple">https://binary.pensoft.net/fig/440916</uri></graphic></fig><fig id="F6" position="float" orientation="portrait"><object-id xmlns:xlink="http://www.w3.org/1999/xlink" content-type="doi" xlink:type="simple">10.3897/zookeys.957.53908.figures29-33</object-id><object-id xmlns:xlink="http://www.w3.org/1999/xlink" content-type="arpha" xlink:type="simple">540C92B9-8EB4-5012-9ACD-8823BAC5CCD6</object-id><label>Figures 29–33.</label><caption><p><italic><tp:taxon-name><tp:taxon-name-part taxon-name-part-type="genus" reg="Aspilanta">Aspilanta</tp:taxon-name-part></tp:taxon-name></italic> species, female genitalia. <bold>29</bold><italic><tp:taxon-name><tp:taxon-name-part taxon-name-part-type="genus" reg="Aspilanta">A.</tp:taxon-name-part> <tp:taxon-name-part taxon-name-part-type="species" reg="argentifera">argentifera</tp:taxon-name-part></tp:taxon-name></italic>, <named-content xmlns:xlink="http://www.w3.org/1999/xlink" content-type="dwc:institutional_code" xlink:type="simple">RMNH</named-content>.INS.25019 <bold>30</bold><italic><tp:taxon-name><tp:taxon-name-part taxon-name-part-type="genus" reg="Aspilanta">A.</tp:taxon-name-part> <tp:taxon-name-part taxon-name-part-type="species" reg="oinophylla">oinophylla</tp:taxon-name-part></tp:taxon-name></italic>, <named-content xmlns:xlink="http://www.w3.org/1999/xlink" content-type="dwc:institutional_code" xlink:type="simple">RMNH</named-content>.INS.24211. <bold>31–33</bold> Tip of oviscapt: <bold>31</bold><italic><tp:taxon-name><tp:taxon-name-part taxon-name-part-type="genus" reg="Aspilanta">A.</tp:taxon-name-part> <tp:taxon-name-part taxon-name-part-type="species" reg="argentifera">argentifera</tp:taxon-name-part></tp:taxon-name></italic>, <named-content xmlns:xlink="http://www.w3.org/1999/xlink" content-type="dwc:institutional_code" xlink:type="simple">RMNH</named-content>.INS.25019 <bold>32</bold><italic><tp:taxon-name><tp:taxon-name-part taxon-name-part-type="genus" reg="Aspilanta">A.</tp:taxon-name-part> <tp:taxon-name-part taxon-name-part-type="species" reg="oinophylla">oinophylla</tp:taxon-name-part></tp:taxon-name></italic>, <named-content xmlns:xlink="http://www.w3.org/1999/xlink" content-type="dwc:institutional_code" xlink:type="simple">RMNH</named-content>.INS.24211 <bold>33</bold><italic><tp:taxon-name><tp:taxon-name-part taxon-name-part-type="genus" reg="Aspilanta">A.</tp:taxon-name-part> <tp:taxon-name-part taxon-name-part-type="species" reg="ampelopsifoliella">ampelopsifoliella</tp:taxon-name-part></tp:taxon-name></italic>, <named-content xmlns:xlink="http://www.w3.org/1999/xlink" content-type="dwc:institutional_code" xlink:type="simple">RMNH</named-content>.INS.15220. Scale bars: 200 μm (<bold>29, 30</bold>); 50 μm (<bold>31–33</bold>).</p></caption><graphic xmlns:xlink="http://www.w3.org/1999/xlink" xlink:href="zookeys-957-105-g006.jpg" position="float" orientation="portrait" xlink:type="simple" id="oo_440917.jpg"><uri content-type="original_file" xlink:type="simple">https://binary.pensoft.net/fig/440917</uri></graphic></fig><fig id="F14" position="float" orientation="portrait"><object-id xmlns:xlink="http://www.w3.org/1999/xlink" content-type="doi" xlink:type="simple">10.3897/zookeys.957.53908.figures80-87</object-id><object-id xmlns:xlink="http://www.w3.org/1999/xlink" content-type="arpha" xlink:type="simple">ADA0A39B-13D8-57BC-BCAC-637BB190C8A5</object-id><label>Figures 80–87.</label><caption><p><italic><tp:taxon-name><tp:taxon-name-part taxon-name-part-type="genus" reg="Aspilanta">Aspilanta</tp:taxon-name-part></tp:taxon-name></italic> from SW USA, leafmines, larvae and shields on <italic><tp:taxon-name><tp:taxon-name-part taxon-name-part-type="genus" reg="Vitis">Vitis</tp:taxon-name-part> <tp:taxon-name-part taxon-name-part-type="species" reg="arizonica">arizonica</tp:taxon-name-part></tp:taxon-name></italic>. <bold>80, 81</bold><italic><tp:taxon-name><tp:taxon-name-part taxon-name-part-type="genus" reg="Aspilanta">A.</tp:taxon-name-part> <tp:taxon-name-part taxon-name-part-type="species" reg="voraginella">voraginella</tp:taxon-name-part></tp:taxon-name></italic>, AZ, Cochise Co., 3.viii.2019, photographs by Laura Gaudette <bold>82, 83</bold><italic><tp:taxon-name><tp:taxon-name-part taxon-name-part-type="genus" reg="Aspilanta">A.</tp:taxon-name-part> <tp:taxon-name-part taxon-name-part-type="species" reg="voraginella">voraginella</tp:taxon-name-part></tp:taxon-name></italic>, US, Zion National Park (type locality), 22.vii.2008, lighting from resp,. above and beneath mines, photographs by Noah Charney <bold>84–87</bold><italic><tp:taxon-name><tp:taxon-name-part taxon-name-part-type="genus" reg="Aspilanta">Aspilanta</tp:taxon-name-part></tp:taxon-name></italic> “<tp:taxon-name><tp:taxon-name-part taxon-name-part-type="genus" reg="Vitis">Vitis</tp:taxon-name-part></tp:taxon-name>.arizonica_USA”, AZ, Cochise Co., 11.xi.2012, CSE–L141.</p></caption><graphic xmlns:xlink="http://www.w3.org/1999/xlink" xlink:href="zookeys-957-105-g014.jpg" position="float" orientation="portrait" xlink:type="simple" id="oo_440925.jpg"><uri content-type="original_file" xlink:type="simple">https://binary.pensoft.net/fig/440925</uri></graphic></fig></tp:treatment-sec><ref-list><ref id="B71"><mixed-citation xmlns:xlink="http://www.w3.org/1999/xlink" xlink:type="simple"><person-group><name name-style="western"><surname>Needham</surname><given-names>JG</given-names></name><name name-style="western"><surname>Frost</surname><given-names>SW</given-names></name><name name-style="western"><surname>Tothill</surname><given-names>BH</given-names></name></person-group> (<year>1928</year>) <source>Leaf-mining insects.</source><publisher-name>Williams &amp; Wilkins</publisher-name>, <publisher-loc>Baltimore</publisher-loc>, <size units="page">351 pp</size>. <ext-link xlink:type="simple" ext-link-type="uri" xlink:href="http://biodiversitylibrary.org/page/5890390">http://biodiversitylibrary.org/page/5890390</ext-link></mixed-citation></ref><ref id="B63"><mixed-citation xmlns:xlink="http://www.w3.org/1999/xlink" xlink:type="simple"><person-group><name name-style="western"><surname>McDunnough</surname><given-names>J</given-names></name></person-group> (<year>1939</year>) <article-title>Check list of the <tp:taxon-name><tp:taxon-name-part taxon-name-part-type="order">Lepidoptera</tp:taxon-name-part></tp:taxon-name> of Canada and the United States of America, 2. Microlepidoptera.</article-title><source>Memoirs of the Southern California Academy of Sciences</source><volume>2</volume>: <fpage>1</fpage>–<lpage>171</lpage>. <ext-link xlink:type="simple" ext-link-type="uri" xlink:href="https://www.biodiversitylibrary.org/page/52405419">https://www.biodiversitylibrary.org/page/52405419</ext-link></mixed-citation></ref><ref id="B19"><mixed-citation xmlns:xlink="http://www.w3.org/1999/xlink" xlink:type="simple"><person-group><name name-style="western"><surname>Davis</surname><given-names>DR</given-names></name></person-group> (<year>1983b</year>) <tp:taxon-name><tp:taxon-name-part taxon-name-part-type="family">Heliozelidae</tp:taxon-name-part></tp:taxon-name>. In: Hodges RW, Dominick T, Davis DR, Ferguson DC, Franclemont JG, Munroe EG, Powell JA (Eds) Check list of the <tp:taxon-name><tp:taxon-name-part taxon-name-part-type="order">Lepidoptera</tp:taxon-name-part></tp:taxon-name> of America north of Mexico, including Greenland. Classey, London, 4.</mixed-citation></ref><ref id="B84"><mixed-citation xmlns:xlink="http://www.w3.org/1999/xlink" xlink:type="simple"><person-group><name name-style="western"><surname>Powell</surname><given-names>JA</given-names></name><name name-style="western"><surname>Opler</surname><given-names>PA</given-names></name></person-group> (<year>2009</year>) <source>Moths of western North America.</source><publisher-name>University of California Press</publisher-name>, <publisher-loc>Berkeley, Los Angeles &amp; London</publisher-loc>, <size units="page">369 pp</size>.</mixed-citation></ref><ref id="B79"><mixed-citation xmlns:xlink="http://www.w3.org/1999/xlink" xlink:type="simple"><person-group><name name-style="western"><surname>Nieukerken</surname><given-names>EJ van</given-names></name><name name-style="western"><surname>Wagner</surname><given-names>DL</given-names></name><name name-style="western"><surname>Baldessari</surname><given-names>M</given-names></name><name name-style="western"><surname>Mazzon</surname><given-names>L</given-names></name><name name-style="western"><surname>Angeli</surname><given-names>G</given-names></name><name name-style="western"><surname>Girolami</surname><given-names>V</given-names></name><name name-style="western"><surname>Duso</surname><given-names>C</given-names></name><name name-style="western"><surname>Doorenweerd</surname><given-names>C</given-names></name></person-group> (<year>2012</year>) <article-title><italic><tp:taxon-name><tp:taxon-name-part taxon-name-part-type="genus">Antispila</tp:taxon-name-part> <tp:taxon-name-part taxon-name-part-type="species">oinophylla</tp:taxon-name-part></tp:taxon-name></italic> new species (<tp:taxon-name><tp:taxon-name-part taxon-name-part-type="order">Lepidoptera</tp:taxon-name-part></tp:taxon-name>, <tp:taxon-name><tp:taxon-name-part taxon-name-part-type="family">Heliozelidae</tp:taxon-name-part></tp:taxon-name>), a new North American grapevine leafminer invading Italian vineyards: taxonomy, DNA barcodes and life cycle.</article-title><source>ZooKeys</source><volume>170</volume>: <fpage>29</fpage>–<lpage>77</lpage>. <ext-link xlink:type="simple" ext-link-type="doi" xlink:href="10.3897/zookeys.170.2617">https://doi.org/10.3897/zookeys.170.2617</ext-link></mixed-citation></ref><ref id="B28"><mixed-citation xmlns:xlink="http://www.w3.org/1999/xlink" xlink:type="simple"><person-group><name name-style="western"><surname>Eiseman</surname><given-names>C</given-names></name></person-group> (<year>2019</year>) Leafminers of North America (1<sup>st</sup> edn). Charley Eiseman, 1806 pp. <ext-link xlink:type="simple" ext-link-type="uri" xlink:href="http://charleyeiseman.com/leafminers">http://charleyeiseman.com/leafminers</ext-link></mixed-citation></ref><ref id="B69"><mixed-citation xmlns:xlink="http://www.w3.org/1999/xlink" xlink:type="simple"><person-group><name name-style="western"><surname>Milla</surname><given-names>L</given-names></name><name name-style="western"><surname>Moussalli</surname><given-names>A</given-names></name><name name-style="western"><surname>Wilcox</surname><given-names>SA</given-names></name><name name-style="western"><surname>Nieukerken</surname><given-names>EJ van</given-names></name><name name-style="western"><surname>Young</surname><given-names>DA</given-names></name><name name-style="western"><surname>Halsey</surname><given-names>M</given-names></name><name name-style="western"><surname>McConville</surname><given-names>T</given-names></name><name name-style="western"><surname>Jones</surname><given-names>TM</given-names></name><name name-style="western"><surname>Kallies</surname><given-names>A</given-names></name><name name-style="western"><surname>Hilton</surname><given-names>DJ</given-names></name></person-group> (<year>2019</year>) <article-title>Phylotranscriptomics resolves phylogeny of the <tp:taxon-name><tp:taxon-name-part taxon-name-part-type="family">Heliozelidae</tp:taxon-name-part></tp:taxon-name> (<tp:taxon-name><tp:taxon-name-part taxon-name-part-type="superfamily">Adeloidea</tp:taxon-name-part></tp:taxon-name>: <tp:taxon-name><tp:taxon-name-part taxon-name-part-type="order">Lepidoptera</tp:taxon-name-part></tp:taxon-name>) and suggests a Late Cretaceous origin in Australia.</article-title><source>Systematic Entomology</source><volume>45</volume>: <fpage>128</fpage>–<lpage>143</lpage>. <ext-link xlink:type="simple" ext-link-type="doi" xlink:href="10.1111/syen.12383">https://doi.org/10.1111/syen.12383</ext-link></mixed-citation></ref></ref-list></tp:taxon-treatment>
