# Supplementary material for: Splitting the leafmining shield-bearer moth genus Antispila Hübner (Lepidoptera, Heliozelidae): North American species with reduced venation placed in Aspilanta new genus, with a review of heliozelid morphology
Source: Zookeys. 2020 Aug 10;957:105–61. doi: 10.3897/zookeys.957.53908 (PMC7431445; doi:10.3897/zookeys.957.53908)
Supplement: XML Treatment for Aspilanta argentifera [file zookeys.957.53908-treatment6.xml]

<!DOCTYPE tp:taxon-treatment
  PUBLIC "-//TaxonX//DTD Taxonomic Treatment Publishing DTD v0 20100105//EN" "tax-treatment-NSO.dtd">
<tp:taxon-treatment xmlns:tp="http://www.plazi.org/taxpub"><tp:treatment-meta><kwd-group><label>Taxon classification</label><kwd><named-content xmlns:xlink="http://www.w3.org/1999/xlink" content-type="kingdom">Animalia</named-content></kwd><kwd><named-content xmlns:xlink="http://www.w3.org/1999/xlink" content-type="order">Lepidoptera</named-content></kwd><kwd><named-content xmlns:xlink="http://www.w3.org/1999/xlink" content-type="family">Heliozelidae</named-content></kwd></kwd-group><mixed-citation publication-type="journal"><person-group><name><surname>van Nieukerken</surname><given-names>Erik J.</given-names></name><name><surname>Eiseman</surname><given-names>Charles S.</given-names></name></person-group><article-title>Splitting the leafmining shield-bearer moth genus <italic><tp:taxon-name><tp:taxon-name-part taxon-name-part-type="genus" reg="Antispila">Antispila</tp:taxon-name-part></tp:taxon-name></italic> Hübner (<tp:taxon-name><tp:taxon-name-part taxon-name-part-type="order">Lepidoptera</tp:taxon-name-part></tp:taxon-name>, <tp:taxon-name><tp:taxon-name-part taxon-name-part-type="family">Heliozelidae</tp:taxon-name-part></tp:taxon-name>): North American species with reduced venation placed in <italic><tp:taxon-name><tp:taxon-name-part taxon-name-part-type="genus" reg="Aspilanta">Aspilanta</tp:taxon-name-part></tp:taxon-name></italic> new genus, with a review of heliozelid morphology</article-title><source>Zookeys</source><day>10</day><month>8</month><year>2020</year><volume>957</volume><fpage>105</fpage><lpage>161</lpage><pub-id pub-id-type="doi">10.3897/zookeys.957.53908</pub-id></mixed-citation></tp:treatment-meta><tp:nomenclature><tp:taxon-name><object-id xmlns:xlink="http://www.w3.org/1999/xlink" content-type="arpha" xlink:type="simple">B8E5A82C-5F49-5C2D-837B-1F6FA292AE7B</object-id>
              <tp:taxon-name-part taxon-name-part-type="genus" reg="Aspilanta">Aspilanta</tp:taxon-name-part>
              <tp:taxon-name-part taxon-name-part-type="species" reg="argentifera">argentifera</tp:taxon-name-part>
            </tp:taxon-name><tp:taxon-authority>(Braun, 1927)</tp:taxon-authority><tp:taxon-status xmlns:xlink="http://www.w3.org/1999/xlink" xlink:type="simple">comb. n.</tp:taxon-status><xref ref-type="fig" rid="F1">Figs 4</xref><xref ref-type="fig" rid="F1">, 6</xref><xref ref-type="fig" rid="F3">, 13</xref><xref ref-type="fig" rid="F6">, 29</xref><xref ref-type="fig" rid="F6">, 31</xref><xref ref-type="fig" rid="F7">, 36</xref><xref ref-type="fig" rid="F10">, 49</xref><xref ref-type="fig" rid="F15">, 88–96</xref><tp:nomenclature-citation-list><tp:nomenclature-citation><tp:taxon-name>
                  <tp:taxon-name-part taxon-name-part-type="genus" reg="Antispila">Antispila</tp:taxon-name-part> <tp:taxon-name-part taxon-name-part-type="species" reg="argentifera">argentifera</tp:taxon-name-part></tp:taxon-name><comment>Braun, 1927a: Holotype ♀, Canada, Ontario, Sparrow Lake, 16.vii.1926, <tp:taxon-name><tp:taxon-name-part taxon-name-part-type="genus" reg="Aspilanta">A.</tp:taxon-name-part></tp:taxon-name> Braun, on young leaves of birch. (<named-content xmlns:xlink="http://www.w3.org/1999/xlink" content-type="dwc:institutional_code" xlink:type="simple">ANSP</named-content>) [Photograph examined, Fig. <xref ref-type="fig" rid="F1">6</xref>.]</comment></tp:nomenclature-citation><tp:nomenclature-citation><tp:taxon-name>
                  <tp:taxon-name-part taxon-name-part-type="genus" reg="Antispila">Antispila</tp:taxon-name-part> <tp:taxon-name-part taxon-name-part-type="species" reg="argentifera">argentifera</tp:taxon-name-part></tp:taxon-name><comment>; <xref ref-type="bibr" rid="B71">Needham et al. 1928</xref>: 289; <xref ref-type="bibr" rid="B63">McDunnough 1939</xref>: 91; <xref ref-type="bibr" rid="B19">Davis 1983b</xref>: 4; van <xref ref-type="bibr" rid="B77">Nieukerken and Pohl 2018</xref>: 42; <xref ref-type="bibr" rid="B68">Milla et al. 2017</xref>: 140; <xref ref-type="bibr" rid="B28">Eiseman 2019</xref>: 189, 190, 976, 1082, 1085, 1090, 1093.</comment></tp:nomenclature-citation><tp:nomenclature-citation><tp:taxon-name>
                  <tp:taxon-name-part taxon-name-part-type="genus" reg="Antispila">Antispila</tp:taxon-name-part>
                </tp:taxon-name><comment>species on sweet fern; <xref ref-type="bibr" rid="B35">Forbes 1923</xref>: 227.</comment></tp:nomenclature-citation><tp:nomenclature-citation><tp:taxon-name>
                  <tp:taxon-name-part taxon-name-part-type="genus" reg="Antispila">Antispila</tp:taxon-name-part>
                </tp:taxon-name><comment>n. sp., <xref ref-type="bibr" rid="B40">Grehan et al. 1995</xref>: 46 [Vermont, from <tp:taxon-name><tp:taxon-name-part taxon-name-part-type="genus" reg="Comptonia">Comptonia</tp:taxon-name-part> <tp:taxon-name-part taxon-name-part-type="species" reg="peregrina">peregrina</tp:taxon-name-part></tp:taxon-name>, det. D.L. Wagner]</comment></tp:nomenclature-citation></tp:nomenclature-citation-list></tp:nomenclature><tp:treatment-sec sec-type="Differential diagnosis" id="SECID0EKBBK"><title>Differential diagnosis.</title><p>Wingspan ca. 4.0–5.2 mm, forewing length 1.8–2.4 mm. Externally separable from <italic><tp:taxon-name><tp:taxon-name-part taxon-name-part-type="genus" reg="Aspilanta">A.</tp:taxon-name-part> <tp:taxon-name-part taxon-name-part-type="species" reg="oinophylla">oinophylla</tp:taxon-name-part></tp:taxon-name></italic> and <italic><tp:taxon-name><tp:taxon-name-part taxon-name-part-type="genus" reg="Aspilanta"/><tp:taxon-name-part taxon-name-part-type="species" reg="ampelopsifoliella">ampelopsifoliella</tp:taxon-name-part></tp:taxon-name></italic> by the darker brassy head scaling, the grey fringe and the indistinct fringe line; <italic><tp:taxon-name><tp:taxon-name-part taxon-name-part-type="genus" reg="Aspilanta">A.</tp:taxon-name-part> <tp:taxon-name-part taxon-name-part-type="species" reg="argentifera">argentifera</tp:taxon-name-part></tp:taxon-name></italic> is also smaller. Relatively similar to <italic><tp:taxon-name><tp:taxon-name-part taxon-name-part-type="genus" reg="Aspilanta">A.</tp:taxon-name-part> <tp:taxon-name-part taxon-name-part-type="species" reg="voraginella">voraginella</tp:taxon-name-part></tp:taxon-name></italic> which is only known from the Southwestern states. Male genitalia with tegumen distinctly bilobed, valvae with 9–12 pecten sensilla, phallus without strong appendices (only one slide examined). Mines on <italic><tp:taxon-name><tp:taxon-name-part taxon-name-part-type="genus" reg="Morella">Morella</tp:taxon-name-part></tp:taxon-name></italic> distinguished from those of an unnamed <italic><tp:taxon-name><tp:taxon-name-part taxon-name-part-type="genus" reg="Coptodisca">Coptodisca</tp:taxon-name-part></tp:taxon-name></italic> species, which occurs especially in the Southeast, by the larger cut-out, and the overall larger mine.</p><fig id="F10" position="float" orientation="portrait"><object-id xmlns:xlink="http://www.w3.org/1999/xlink" content-type="doi" xlink:type="simple">10.3897/zookeys.957.53908.figures45-50</object-id><object-id xmlns:xlink="http://www.w3.org/1999/xlink" content-type="arpha" xlink:type="simple">84A3CD3C-FC17-5871-8797-CBC729BCF04A</object-id><label>Figures 45–50.</label><caption><p><italic><tp:taxon-name><tp:taxon-name-part taxon-name-part-type="genus" reg="Aspilanta">Aspilanta</tp:taxon-name-part></tp:taxon-name></italic> species, live adult moths. <bold>45</bold><italic><tp:taxon-name><tp:taxon-name-part taxon-name-part-type="genus" reg="Aspilanta">A.</tp:taxon-name-part> <tp:taxon-name-part taxon-name-part-type="species" reg="oinophylla">oinophylla</tp:taxon-name-part></tp:taxon-name></italic>, male, Italy, Südtirol, Eisacktal, Klausen, 650 m, e.l. 1.viii.2019, photograph Dieter Robrecht <bold>46</bold><italic><tp:taxon-name><tp:taxon-name-part taxon-name-part-type="genus" reg="Aspilanta">A.</tp:taxon-name-part> <tp:taxon-name-part taxon-name-part-type="species" reg="hydrangaeella">hydrangaeella</tp:taxon-name-part></tp:taxon-name></italic>, female, dorsal view, NC, photograph EJvN <bold>47</bold><italic><tp:taxon-name><tp:taxon-name-part taxon-name-part-type="genus" reg="Aspilanta">A.</tp:taxon-name-part> <tp:taxon-name-part taxon-name-part-type="species" reg="ampelopsifoliella">ampelopsifoliella</tp:taxon-name-part></tp:taxon-name></italic>, female, Pelham MA, photograph CSE <bold>48</bold><italic><tp:taxon-name><tp:taxon-name-part taxon-name-part-type="genus" reg="Aspilanta">A.</tp:taxon-name-part> <tp:taxon-name-part taxon-name-part-type="species" reg="ampelopsifoliella">ampelopsifoliella</tp:taxon-name-part></tp:taxon-name></italic>, male, dorsal view, VT, photograph EJvN <bold>49</bold><italic><tp:taxon-name><tp:taxon-name-part taxon-name-part-type="genus" reg="Aspilanta">A.</tp:taxon-name-part> <tp:taxon-name-part taxon-name-part-type="species" reg="argentifera">argentifera</tp:taxon-name-part></tp:taxon-name></italic>, female, Stockbridge MA, photograph CSE <bold>50</bold><italic><tp:taxon-name><tp:taxon-name-part taxon-name-part-type="genus" reg="Aspilanta">A.</tp:taxon-name-part> <tp:taxon-name-part taxon-name-part-type="species" reg="viticordifoliella">viticordifoliella</tp:taxon-name-part></tp:taxon-name></italic>, female, Pelham MA, photograph CSE.</p></caption><graphic xmlns:xlink="http://www.w3.org/1999/xlink" xlink:href="zookeys-957-105-g010.jpg" position="float" orientation="portrait" xlink:type="simple" id="oo_440921.jpg"><uri content-type="original_file" xlink:type="simple">https://binary.pensoft.net/fig/440921</uri></graphic></fig><fig id="F11" position="float" orientation="portrait"><object-id xmlns:xlink="http://www.w3.org/1999/xlink" content-type="doi" xlink:type="simple">10.3897/zookeys.957.53908.figures51-58</object-id><object-id xmlns:xlink="http://www.w3.org/1999/xlink" content-type="arpha" xlink:type="simple">128B26F2-6EA2-5A5B-BF42-42E9005C496E</object-id><label>Figures 51–58.</label><caption><p><italic><tp:taxon-name><tp:taxon-name-part taxon-name-part-type="genus" reg="Aspilanta">Aspilanta</tp:taxon-name-part> <tp:taxon-name-part taxon-name-part-type="species" reg="oinophylla">oinophylla</tp:taxon-name-part></tp:taxon-name></italic>, leafmines, larvae and shields. <bold>51, 52</bold> GA, Chattahoochee NF, 14.x.2010, type locality, <italic><tp:taxon-name><tp:taxon-name-part taxon-name-part-type="genus" reg="Vitis">Vitis</tp:taxon-name-part> <tp:taxon-name-part taxon-name-part-type="species" reg="aestivalis">aestivalis</tp:taxon-name-part></tp:taxon-name></italic>, EvN2010266 <bold>53, 56 MA</bold>, Northfield, 13.ix.2016, <italic><tp:taxon-name><tp:taxon-name-part taxon-name-part-type="genus" reg="Vitis">V.</tp:taxon-name-part> <tp:taxon-name-part taxon-name-part-type="species" reg="riparia">riparia</tp:taxon-name-part></tp:taxon-name></italic>, CSE <bold>54, 58</bold> TN, Great Smoky Mts NP, 2.x.2010, <italic><tp:taxon-name><tp:taxon-name-part taxon-name-part-type="genus" reg="Vitis">V.</tp:taxon-name-part> <tp:taxon-name-part taxon-name-part-type="species" reg="vulpina">vulpina</tp:taxon-name-part></tp:taxon-name></italic>, EvN2010119 <bold>55, 57</bold> VT, Button Bay SP, 16.ix.2011, <italic><tp:taxon-name><tp:taxon-name-part taxon-name-part-type="genus" reg="Vitis">V.</tp:taxon-name-part> <tp:taxon-name-part taxon-name-part-type="species" reg="riparia">riparia</tp:taxon-name-part></tp:taxon-name></italic>, EvN2011253.</p></caption><graphic xmlns:xlink="http://www.w3.org/1999/xlink" xlink:href="zookeys-957-105-g011.jpg" position="float" orientation="portrait" xlink:type="simple" id="oo_440922.jpg"><uri content-type="original_file" xlink:type="simple">https://binary.pensoft.net/fig/440922</uri></graphic></fig></tp:treatment-sec><tp:treatment-sec sec-type="host" id="SECID0EZIBK"><title>Host plants.</title><p><tp:taxon-name><tp:taxon-name-part taxon-name-part-type="family">Myricaceae</tp:taxon-name-part></tp:taxon-name>: <italic><tp:taxon-name><tp:taxon-name-part taxon-name-part-type="genus" reg="Comptonia">Comptonia</tp:taxon-name-part> <tp:taxon-name-part taxon-name-part-type="species" reg="peregrina">peregrina</tp:taxon-name-part></tp:taxon-name></italic>, <italic><tp:taxon-name><tp:taxon-name-part taxon-name-part-type="genus" reg="Morella">Morella</tp:taxon-name-part> <tp:taxon-name-part taxon-name-part-type="species" reg="caroliniensis">caroliniensis</tp:taxon-name-part></tp:taxon-name></italic> (including <italic><tp:taxon-name><tp:taxon-name-part taxon-name-part-type="genus" reg="Morella">M.</tp:taxon-name-part> <tp:taxon-name-part taxon-name-part-type="species" reg="pensylvanica">pensylvanica</tp:taxon-name-part></tp:taxon-name></italic>, cf. <xref ref-type="bibr" rid="B97">Wilbur (2002)</xref>), <italic><tp:taxon-name><tp:taxon-name-part taxon-name-part-type="genus" reg="Morella">M.</tp:taxon-name-part> <tp:taxon-name-part taxon-name-part-type="species" reg="cerifera">cerifera</tp:taxon-name-part></tp:taxon-name></italic>, <italic><tp:taxon-name><tp:taxon-name-part taxon-name-part-type="genus" reg="Myrica">Myrica</tp:taxon-name-part> <tp:taxon-name-part taxon-name-part-type="species" reg="gale">gale</tp:taxon-name-part></tp:taxon-name></italic>.</p></tp:treatment-sec><tp:treatment-sec sec-type="Leafmines" id="SECID0E6KBK"><title>Leafmines.</title><p>(Figs <xref ref-type="fig" rid="F15">88–96</xref>) Egg in the examined mines inserted at the midrib. The mine starts with a linear portion, following the midrib towards the apex, sometimes difficult to see when it is very close to the midrib (Fig. <xref ref-type="fig" rid="F15">94</xref>); later becoming a small blotch extending from midrib to leaf margin. Frass blackish, varying from dispersed to concentrated near origin of mine; in linear portion a wide line in middle. Mines on <italic><tp:taxon-name><tp:taxon-name-part taxon-name-part-type="genus" reg="Comptonia">Comptonia</tp:taxon-name-part></tp:taxon-name></italic> are usually very compact, on <italic><tp:taxon-name><tp:taxon-name-part taxon-name-part-type="genus" reg="Morella">Morella</tp:taxon-name-part></tp:taxon-name></italic> and <italic><tp:taxon-name><tp:taxon-name-part taxon-name-part-type="genus" reg="Myrica">Myrica</tp:taxon-name-part></tp:taxon-name></italic> more elongate; on <italic><tp:taxon-name><tp:taxon-name-part taxon-name-part-type="genus" reg="Myrica">Myrica</tp:taxon-name-part> <tp:taxon-name-part taxon-name-part-type="species" reg="gale">gale</tp:taxon-name-part></tp:taxon-name></italic> we observed several mines crossing the midrib, resulting in a wilting leaf tip that may drop off (Fig. <xref ref-type="fig" rid="F15">90</xref>). The larva cuts out an elliptic case ca. 2.5–3.5 mm long.</p></tp:treatment-sec><tp:treatment-sec sec-type="Larva" id="SECID0ERMBK"><title>Larva.</title><p>Pale yellowish green, head and prothorax brown.</p></tp:treatment-sec><tp:treatment-sec sec-type="Life history" id="SECID0EWMBK"><title>Life history.</title><p>Bivoltine. Larvae found in July and September to November, adults in June, July and August; specimens reared from fall mines emerged (indoors) in April to May, from July mines in August. Mines of the first generation seem to be very scarce.</p></tp:treatment-sec><tp:treatment-sec sec-type="distribution" id="SECID0E2MBK"><title>Distribution.</title><p>Canada: Newfoundland*, Nova Scotia, Ontario, Prince Edward Island*, Quebec*; USA: Connecticut*, Massachusetts*, New York*, North Carolina*, Vermont.</p></tp:treatment-sec><tp:treatment-sec sec-type="Barcode" id="SECID0EANBK"><title>Barcode.</title><p>BIN: BOLD:ACG8654, average distance 0.66%, max. distance 2.25% (<italic>n</italic> = 15), distance to nearest neighbour 11.67% (BOLD:ACF9350, an unidentified <tp:taxon-name><tp:taxon-name-part taxon-name-part-type="family">Heliozelidae</tp:taxon-name-part></tp:taxon-name> from Honduras).</p></tp:treatment-sec><tp:treatment-sec sec-type="Parasitoids" id="SECID0ENNBK"><title>Parasitoids.</title><p><tp:taxon-name><tp:taxon-name-part taxon-name-part-type="family">Eulophidae</tp:taxon-name-part></tp:taxon-name>: <italic><tp:taxon-name><tp:taxon-name-part taxon-name-part-type="genus" reg="Pediobius">Pediobius</tp:taxon-name-part></tp:taxon-name> ? <tp:taxon-name><tp:taxon-name-part taxon-name-part-type="genus" reg="Pediobius"/><tp:taxon-name-part taxon-name-part-type="species" reg="albipes">albipes</tp:taxon-name-part></tp:taxon-name></italic> (Provancher, 1887) (NY), <italic><tp:taxon-name><tp:taxon-name-part taxon-name-part-type="genus" reg="Pnigalio">Pnigalio</tp:taxon-name-part></tp:taxon-name></italic> sp. (MA).</p></tp:treatment-sec><tp:treatment-sec sec-type="remarks" id="SECID0EPOBK"><title>Remarks.</title><p>Annette <xref ref-type="bibr" rid="B4">Braun (1927a)</xref> believed that the moth that she collected at Sparrow Lake belonged to long leafmines that she found on <italic><tp:taxon-name><tp:taxon-name-part taxon-name-part-type="genus" reg="Betula">Betula</tp:taxon-name-part></tp:taxon-name></italic> in the same spot. Her description of the mine actually matches very well that of <italic><tp:taxon-name><tp:taxon-name-part taxon-name-part-type="genus" reg="Phylloporia">Phylloporia</tp:taxon-name-part> <tp:taxon-name-part taxon-name-part-type="species" reg="bistrigella">bistrigella</tp:taxon-name-part></tp:taxon-name></italic> (Haworth, 1828) (<tp:taxon-name><tp:taxon-name-part taxon-name-part-type="family">Incurvariidae</tp:taxon-name-part></tp:taxon-name>) (<xref ref-type="bibr" rid="B28">Eiseman 2019</xref>; <xref ref-type="bibr" rid="B30">Ellis 2020</xref>), a Holarctic species, widespread in Canada, but in 1927 poorly known in North America as either <italic><tp:taxon-name><tp:taxon-name-part taxon-name-part-type="genus" reg="Incurvaria">Incurvaria</tp:taxon-name-part> <tp:taxon-name-part taxon-name-part-type="species" reg="labradorella">labradorella</tp:taxon-name-part></tp:taxon-name></italic> Clemens, 1864 or <italic><tp:taxon-name><tp:taxon-name-part taxon-name-part-type="genus" reg="Incurvaria">I.</tp:taxon-name-part> <tp:taxon-name-part taxon-name-part-type="species" reg="aureovirens">aureovirens</tp:taxon-name-part></tp:taxon-name></italic> Dietz, 1905, which had not yet been associated with <italic><tp:taxon-name><tp:taxon-name-part taxon-name-part-type="genus" reg="Betula">Betula</tp:taxon-name-part></tp:taxon-name></italic> and which were only later synonymised with <italic><tp:taxon-name><tp:taxon-name-part taxon-name-part-type="genus" reg="Phylloporia">P.</tp:taxon-name-part> <tp:taxon-name-part taxon-name-part-type="species" reg="bistrigella">bistrigella</tp:taxon-name-part></tp:taxon-name></italic> by <xref ref-type="bibr" rid="B18">Davis (1983a)</xref>. On the basis of Braun’s record of these leafmines, <italic><tp:taxon-name><tp:taxon-name-part taxon-name-part-type="genus" reg="Phylloporia">P.</tp:taxon-name-part> <tp:taxon-name-part taxon-name-part-type="species" reg="bistrigella">bistrigella</tp:taxon-name-part></tp:taxon-name></italic> should also be listed for Ontario, a record missing from <xref ref-type="bibr" rid="B83">Pohl (2018)</xref>. As we have never seen any heliozelid mine on <italic><tp:taxon-name><tp:taxon-name-part taxon-name-part-type="genus" reg="Betula">Betula</tp:taxon-name-part></tp:taxon-name></italic>, and as the Holotype of <italic><tp:taxon-name><tp:taxon-name-part taxon-name-part-type="genus" reg="Aspilanta">A.</tp:taxon-name-part> <tp:taxon-name-part taxon-name-part-type="species" reg="argentifera">argentifera</tp:taxon-name-part></tp:taxon-name></italic> externally matches the specimens reared from <tp:taxon-name><tp:taxon-name-part taxon-name-part-type="family">Myricaceae</tp:taxon-name-part></tp:taxon-name>, we are convinced that <italic><tp:taxon-name><tp:taxon-name-part taxon-name-part-type="genus" reg="Aspilanta"/><tp:taxon-name-part taxon-name-part-type="species" reg="argentifera">argentifera</tp:taxon-name-part></tp:taxon-name></italic> is the correct name for this species (see also <xref ref-type="bibr" rid="B68">Milla et al. 2017</xref>: 140). According to <xref ref-type="bibr" rid="B4">Braun (1927a)</xref>, the holotype was a male, but the photograph (Fig. <xref ref-type="fig" rid="F1">6</xref>), kindly made by Mike Palmer, clearly shows a female, with protruding oviscapt. We refrain for now from borrowing and dissecting the holotype, as the characters of female genitalia have not been sufficiently studied, and a future dissection could possibly be combined with newer techniques for obtaining DNA data. Already <xref ref-type="bibr" rid="B35">Forbes (1923)</xref> reported an <italic><tp:taxon-name><tp:taxon-name-part taxon-name-part-type="genus" reg="Antispila">Antispila</tp:taxon-name-part></tp:taxon-name></italic> species from sweet fern (= <italic><tp:taxon-name><tp:taxon-name-part taxon-name-part-type="genus" reg="Comptonia">Comptonia</tp:taxon-name-part></tp:taxon-name></italic>), which strange enough according to him “has not been distinguished from <italic><tp:taxon-name><tp:taxon-name-part taxon-name-part-type="genus" reg="Aspilanta">A.</tp:taxon-name-part> <tp:taxon-name-part taxon-name-part-type="species" reg="isabella">isabella</tp:taxon-name-part></tp:taxon-name></italic>”.</p><p>Specimens from Prince Edward Island were previously regarded as misidentifications (van <xref ref-type="bibr" rid="B77">Nieukerken and Pohl 2018</xref>) but are here re-identified as correct <italic><tp:taxon-name><tp:taxon-name-part taxon-name-part-type="genus" reg="Aspilanta">A.</tp:taxon-name-part> <tp:taxon-name-part taxon-name-part-type="species" reg="argentifera">argentifera</tp:taxon-name-part></tp:taxon-name></italic>.</p></tp:treatment-sec><tp:treatment-sec sec-type="material" id="SECID0EOUBK"><title>Material: Adults examined.</title><p>CANADA – <bold>Nova Scotia</bold> • 1 ♂; Barrington; <named-content xmlns:xlink="http://www.w3.org/1999/xlink" content-type="dwc:verbatimCoordinates" xlink:type="simple"><named-content content-type="geo-json" specific-use="{&#34;type&#34;:&#34;Point&#34;,&#34;coordinates&#34;:[-65.570000,43.560000]}" id="NCID0EZUBK" xlink:type="simple">43.56N, 65.57W</named-content></named-content>; G.G. Lewis leg.; <italic><tp:taxon-name><tp:taxon-name-part taxon-name-part-type="genus" reg="Comptonia">Comptonia</tp:taxon-name-part> <tp:taxon-name-part taxon-name-part-type="species" reg="peregrina">peregrina</tp:taxon-name-part></tp:taxon-name></italic>; emerged 20 Aug. 1970; EventId: 70–28; CNCLEP00122407. – <bold>Ontario</bold> • 1 ♀ (Holotype, photograph examined, Fig. <xref ref-type="fig" rid="F1">6</xref>); Sparrow Lake; <named-content xmlns:xlink="http://www.w3.org/1999/xlink" content-type="dwc:verbatimCoordinates" xlink:type="simple"><named-content content-type="geo-json" specific-use="{&#34;type&#34;:&#34;Point&#34;,&#34;coordinates&#34;:[-79.400000,44.810000]}" id="NCID0ESVBK" xlink:type="simple">44.81N, 79.4W</named-content></named-content>; 16 Jul. 1926; <tp:taxon-name><tp:taxon-name-part taxon-name-part-type="genus" reg="Aspilanta">A.</tp:taxon-name-part></tp:taxon-name>F. Braun leg.; <named-content xmlns:xlink="http://www.w3.org/1999/xlink" content-type="dwc:institutional_code" xlink:type="simple">ANSP</named-content>. – <bold>Prince Edward Island</bold> • 1 ♂; Dalvay House, Can. Nat. Park; <named-content xmlns:xlink="http://www.w3.org/1999/xlink" content-type="dwc:verbatimCoordinates" xlink:type="simple"><named-content content-type="geo-json" specific-use="{&#34;type&#34;:&#34;Point&#34;,&#34;coordinates&#34;:[-63.073000,46.416000]}" id="NCID0EHWBK" xlink:type="simple">46.416N, 63.073W</named-content></named-content>; 19 Jul. 1940; G.S.Walley leg.; Genitalia slide: MIC7517; CNCLEP00100470. • 1 ♂; same data as preceding; Genitalia slide: T.N.F. No. 405; CNCLEP00100469.</p><p>USA – <bold>Massachusetts</bold> • 1 ♀; Berkshire Co, Stockbridge, Kampoosa Bog; <named-content xmlns:xlink="http://www.w3.org/1999/xlink" content-type="dwc:verbatimCoordinates" xlink:type="simple"><named-content content-type="geo-json" specific-use="{&#34;type&#34;:&#34;Point&#34;,&#34;coordinates&#34;:[-73.304347,42.294364]}" id="NCID0ETWBK" xlink:type="simple">42.294364N, 73.304347W</named-content></named-content>; 16 Jul. 2017; C. S. Eiseman leg.; <italic><tp:taxon-name><tp:taxon-name-part taxon-name-part-type="genus" reg="Myrica">Myrica</tp:taxon-name-part> <tp:taxon-name-part taxon-name-part-type="species" reg="gale">gale</tp:taxon-name-part></tp:taxon-name></italic>; emerged 09 Aug. 2017; EventId: CSE4096; <named-content xmlns:xlink="http://www.w3.org/1999/xlink" content-type="dwc:institutional_code" xlink:type="simple">RMNH</named-content>. • 1 ♀; Franklin Co., Erving; <named-content xmlns:xlink="http://www.w3.org/1999/xlink" content-type="dwc:verbatimCoordinates" xlink:type="simple"><named-content content-type="geo-json" specific-use="{&#34;type&#34;:&#34;Point&#34;,&#34;coordinates&#34;:[-72.422256,42.618565]}" id="NCID0ELXBK" xlink:type="simple">42.618565N, 72.422256W</named-content></named-content>; 27 Oct. 2014; C. S. Eiseman leg.; <italic><tp:taxon-name><tp:taxon-name-part taxon-name-part-type="genus" reg="Comptonia">Comptonia</tp:taxon-name-part> <tp:taxon-name-part taxon-name-part-type="species" reg="peregrina">peregrina</tp:taxon-name-part></tp:taxon-name></italic>; emerged 18 May. 2015; EventId: CSE1557; Genitalia slide: EvN5019; <named-content xmlns:xlink="http://www.w3.org/1999/xlink" content-type="dwc:institutional_code" xlink:type="simple">RMNH</named-content>.INS.25019. • 1 ♂; Franklin Co., Erving; <named-content xmlns:xlink="http://www.w3.org/1999/xlink" content-type="dwc:verbatimCoordinates" xlink:type="simple"><named-content content-type="geo-json" specific-use="{&#34;type&#34;:&#34;Point&#34;,&#34;coordinates&#34;:[-72.422256,42.618565]}" id="NCID0EDYBK" xlink:type="simple">42.618565N, 72.422256W</named-content></named-content>; 27 Oct. 2014; C. S. Eiseman leg.; <italic><tp:taxon-name><tp:taxon-name-part taxon-name-part-type="genus" reg="Comptonia">Comptonia</tp:taxon-name-part> <tp:taxon-name-part taxon-name-part-type="species" reg="peregrina">peregrina</tp:taxon-name-part></tp:taxon-name></italic>; emerged 18 May. 2015; EventId: CSE1557; CNCLEP00142071. • 1 ♀; Nantucket Co., Nantucket, Radar Hill; <named-content xmlns:xlink="http://www.w3.org/1999/xlink" content-type="dwc:verbatimCoordinates" xlink:type="simple"><named-content content-type="geo-json" specific-use="{&#34;type&#34;:&#34;Point&#34;,&#34;coordinates&#34;:[-70.038750,41.283908]}" id="NCID0EWYBK" xlink:type="simple">41.28390847N, 70.03875002W</named-content></named-content>; 15 Nov. 2015; C. S. Eiseman leg.; <italic><tp:taxon-name><tp:taxon-name-part taxon-name-part-type="genus" reg="Morella">Morella</tp:taxon-name-part> <tp:taxon-name-part taxon-name-part-type="species" reg="caroliniensis">caroliniensis</tp:taxon-name-part></tp:taxon-name></italic>; emerged 18 Apr. 2016; EventId: CSE2398; <named-content xmlns:xlink="http://www.w3.org/1999/xlink" content-type="dwc:institutional_code" xlink:type="simple">RMNH</named-content>. • 1 ♂ 1 ♀ (in copula); Nantucket Co., Nantucket, State Forest; <named-content xmlns:xlink="http://www.w3.org/1999/xlink" content-type="dwc:verbatimCoordinates" xlink:type="simple"><named-content content-type="geo-json" specific-use="{&#34;type&#34;:&#34;Point&#34;,&#34;coordinates&#34;:[-70.079910,41.260590]}" id="NCID0EOZBK" xlink:type="simple">41.26059N, 70.07991W</named-content></named-content>; alt. 9 m; 10 Jun. 2013; C. Eiseman leg.; EventId: CSE564; Genitalia slide: EvN5193; <named-content xmlns:xlink="http://www.w3.org/1999/xlink" content-type="dwc:institutional_code" xlink:type="simple">RMNH</named-content>.INS.25193. • 1; Nantucket Co., Nantucket, State Forest; <named-content xmlns:xlink="http://www.w3.org/1999/xlink" content-type="dwc:verbatimCoordinates" xlink:type="simple"><named-content content-type="geo-json" specific-use="{&#34;type&#34;:&#34;Point&#34;,&#34;coordinates&#34;:[-70.079910,41.260590]}" id="NCID0E2ZBK" xlink:type="simple">41.26059N, 70.07991W</named-content></named-content>; alt. 9 m; 10 Jun. 2013; C. Eiseman leg.; EventId: CSE563; <named-content xmlns:xlink="http://www.w3.org/1999/xlink" content-type="dwc:institutional_code" xlink:type="simple">RMNH</named-content>. • 1 ♀; Nantucket Co., UMass field station; <named-content xmlns:xlink="http://www.w3.org/1999/xlink" content-type="dwc:verbatimCoordinates" xlink:type="simple"><named-content content-type="geo-json" specific-use="{&#34;type&#34;:&#34;Point&#34;,&#34;coordinates&#34;:[-70.039900,41.294200]}" id="NCID0EI1BK" xlink:type="simple">41.2942N, 70.0399W</named-content></named-content>; 05 Nov. 2017; C.S. Eiseman leg.; <italic><tp:taxon-name><tp:taxon-name-part taxon-name-part-type="genus" reg="Morella">Morella</tp:taxon-name-part> <tp:taxon-name-part taxon-name-part-type="species" reg="caroliniensis">caroliniensis</tp:taxon-name-part></tp:taxon-name></italic>; emerged 18 May. 2018; EventId: CSE4546; <abbrev xmlns:xlink="http://www.w3.org/1999/xlink" xlink:title="Personal collection of C.S. Eiseman" id="ABBRID0EY1BK" xlink:type="simple">CSEC</abbrev>. – <bold>New York</bold> • 3; Orange Co., Cornwall, Black Rock Forest; <named-content xmlns:xlink="http://www.w3.org/1999/xlink" content-type="dwc:verbatimCoordinates" xlink:type="simple"><named-content content-type="geo-json" specific-use="{&#34;type&#34;:&#34;Point&#34;,&#34;coordinates&#34;:[-74.025219,41.396209]}" id="NCID0EB2BK" xlink:type="simple">41.396209N, 74.025219W</named-content></named-content>; 30 Aug. 2019; Charley Eiseman &amp; Julia Blyth leg.; <italic><tp:taxon-name><tp:taxon-name-part taxon-name-part-type="genus" reg="Comptonia">Comptonia</tp:taxon-name-part> <tp:taxon-name-part taxon-name-part-type="species" reg="peregrina">peregrina</tp:taxon-name-part></tp:taxon-name></italic>; emerged 07–30 Apr. 2020; EventId: CSE6145, CSE6169, CSE6188; <abbrev xmlns:xlink="http://www.w3.org/1999/xlink" xlink:title="Personal collection of C.S. Eiseman" id="ABBRID0ER2BK" xlink:type="simple">CSEC</abbrev>.</p></tp:treatment-sec><tp:treatment-sec sec-type="Larvae and leafmines examined" id="SECID0EV2BK"><title>Larvae and leafmines examined.</title><p>USA – <bold>Connecticut</bold> • 1 larva, leafmines; New London Co, Connecticut College Arboretum; <named-content xmlns:xlink="http://www.w3.org/1999/xlink" content-type="dwc:verbatimCoordinates" xlink:type="simple"><named-content content-type="geo-json" specific-use="{&#34;type&#34;:&#34;Point&#34;,&#34;coordinates&#34;:[-72.111210,41.379290]}" id="NCID0EA3BK" xlink:type="simple">41.37929N, 72.11121W</named-content></named-content>; alt. 60 m; 10 Sep. 2011; E.J. van Nieukerken leg.; <italic><tp:taxon-name><tp:taxon-name-part taxon-name-part-type="genus" reg="Morella">Morella</tp:taxon-name-part> <tp:taxon-name-part taxon-name-part-type="species" reg="caroliniensis">caroliniensis</tp:taxon-name-part></tp:taxon-name></italic>; EventId: EvN no 2011194–2M; <named-content xmlns:xlink="http://www.w3.org/1999/xlink" content-type="dwc:institutional_code" xlink:type="simple">RMNH</named-content>.INS.18566.P, <named-content xmlns:xlink="http://www.w3.org/1999/xlink" content-type="dwc:institutional_code" xlink:type="simple">RMNH</named-content>.INS.43558, <named-content xmlns:xlink="http://www.w3.org/1999/xlink" content-type="dwc:institutional_code" xlink:type="simple">RMNH</named-content>.INS.43559. – <bold>Massachusetts</bold> • vacated mines; Berkshire Co., Beartown State forest, Benedict Pond; <named-content xmlns:xlink="http://www.w3.org/1999/xlink" content-type="dwc:verbatimCoordinates" xlink:type="simple"><named-content content-type="geo-json" specific-use="{&#34;type&#34;:&#34;Point&#34;,&#34;coordinates&#34;:[-73.289130,42.202880]}" id="NCID0EE4BK" xlink:type="simple">42.20288N, 73.28913W</named-content></named-content>; alt. 485 m; 12 Sep. 2011; E.J. van Nieukerken leg.; <italic><tp:taxon-name><tp:taxon-name-part taxon-name-part-type="genus" reg="Comptonia">Comptonia</tp:taxon-name-part> <tp:taxon-name-part taxon-name-part-type="species" reg="peregrina">peregrina</tp:taxon-name-part></tp:taxon-name></italic>; EventId: EvN no 2011211–H; <named-content xmlns:xlink="http://www.w3.org/1999/xlink" content-type="dwc:institutional_code" xlink:type="simple">RMNH</named-content>.INS.43586. • Franklin Co., Northfield; <named-content xmlns:xlink="http://www.w3.org/1999/xlink" content-type="dwc:verbatimCoordinates" xlink:type="simple"><named-content content-type="geo-json" specific-use="{&#34;type&#34;:&#34;Point&#34;,&#34;coordinates&#34;:[-72.424700,42.646851]}" id="NCID0E34BK" xlink:type="simple">42.646851N, 72.4247W</named-content></named-content>; 26 Oct. 2015; Charley Eiseman leg.; <italic><tp:taxon-name><tp:taxon-name-part taxon-name-part-type="genus" reg="Comptonia">Comptonia</tp:taxon-name-part> <tp:taxon-name-part taxon-name-part-type="species" reg="peregrina">peregrina</tp:taxon-name-part></tp:taxon-name></italic>; <abbrev xmlns:xlink="http://www.w3.org/1999/xlink" xlink:title="Personal collection of C.S. Eiseman" id="ABBRID0EM5BK" xlink:type="simple">CSEC</abbrev>. • Franklin Co., Erving; <named-content xmlns:xlink="http://www.w3.org/1999/xlink" content-type="dwc:verbatimCoordinates" xlink:type="simple"><named-content content-type="geo-json" specific-use="{&#34;type&#34;:&#34;Point&#34;,&#34;coordinates&#34;:[-72.422256,42.618565]}" id="NCID0ET5BK" xlink:type="simple">42.618565N, 72.422256W</named-content></named-content>; 27 Oct. 2014; Charley Eiseman &amp; Julia Blyth leg.; <italic><tp:taxon-name><tp:taxon-name-part taxon-name-part-type="genus" reg="Comptonia">Comptonia</tp:taxon-name-part> <tp:taxon-name-part taxon-name-part-type="species" reg="peregrina">peregrina</tp:taxon-name-part></tp:taxon-name></italic>; EventId: CSE1479; <abbrev xmlns:xlink="http://www.w3.org/1999/xlink" xlink:title="Personal collection of C.S. Eiseman" id="ABBRID0ED6BK" xlink:type="simple">CSEC</abbrev>. • Nantucket Co., Nantucket, Pout Ponds; <named-content xmlns:xlink="http://www.w3.org/1999/xlink" content-type="dwc:verbatimCoordinates" xlink:type="simple"><named-content content-type="geo-json" specific-use="{&#34;type&#34;:&#34;Point&#34;,&#34;coordinates&#34;:[-70.046000,41.277000]}" id="NCID0EK6BK" xlink:type="simple">41.277N, 70.046W</named-content></named-content>; 03 Nov. 2013; Charley Eiseman &amp; Julia Blyth leg.; <italic><tp:taxon-name><tp:taxon-name-part taxon-name-part-type="genus" reg="Morella">Morella</tp:taxon-name-part> <tp:taxon-name-part taxon-name-part-type="species" reg="caroliniensis">caroliniensis</tp:taxon-name-part></tp:taxon-name></italic>; <abbrev xmlns:xlink="http://www.w3.org/1999/xlink" xlink:title="Personal collection of C.S. Eiseman" id="ABBRID0E16BK" xlink:type="simple">CSEC</abbrev>. • Nantucket Co., Nantucket, UMass field station; <named-content xmlns:xlink="http://www.w3.org/1999/xlink" content-type="dwc:verbatimCoordinates" xlink:type="simple"><named-content content-type="geo-json" specific-use="{&#34;type&#34;:&#34;Point&#34;,&#34;coordinates&#34;:[-70.039325,41.295464]}" id="NCID0EBACK" xlink:type="simple">41.295464N, 70.039325W</named-content></named-content>; 05 Nov. 2017; Charley Eiseman &amp; Julia Blyth leg.; <italic><tp:taxon-name><tp:taxon-name-part taxon-name-part-type="genus" reg="Morella">Morella</tp:taxon-name-part> <tp:taxon-name-part taxon-name-part-type="species" reg="caroliniensis">caroliniensis</tp:taxon-name-part></tp:taxon-name></italic>; EventId: CSE4445; <abbrev xmlns:xlink="http://www.w3.org/1999/xlink" xlink:title="Personal collection of C.S. Eiseman" id="ABBRID0ERACK" xlink:type="simple">CSEC</abbrev>. – <bold>New York</bold> • vacated mines; Essex Co, S Wilmington, W branch Ausable river; <named-content xmlns:xlink="http://www.w3.org/1999/xlink" content-type="dwc:verbatimCoordinates" xlink:type="simple"><named-content content-type="geo-json" specific-use="{&#34;type&#34;:&#34;Point&#34;,&#34;coordinates&#34;:[-73.841180,44.366200]}" id="NCID0E1ACK" xlink:type="simple">44.3662N, 73.84118W</named-content></named-content>; alt. 340 m; 13 Sep. 2011; E.J. van Nieukerken leg.; <italic><tp:taxon-name><tp:taxon-name-part taxon-name-part-type="genus" reg="Comptonia">Comptonia</tp:taxon-name-part> <tp:taxon-name-part taxon-name-part-type="species" reg="peregrina">peregrina</tp:taxon-name-part></tp:taxon-name></italic>; EventId: EvN no 2011223–3H; <named-content xmlns:xlink="http://www.w3.org/1999/xlink" content-type="dwc:institutional_code" xlink:type="simple">RMNH</named-content>.INS.43610. – <bold>Vermont</bold> • 3 larvae (used for transcriptome studies), leafmines; Washington Co., North Montpelier, Chickering Bog; <named-content xmlns:xlink="http://www.w3.org/1999/xlink" content-type="dwc:verbatimCoordinates" xlink:type="simple"><named-content content-type="geo-json" specific-use="{&#34;type&#34;:&#34;Point&#34;,&#34;coordinates&#34;:[-72.480890,44.324700]}" id="NCID0EUBCK" xlink:type="simple">44.3247N, 72.48089W</named-content></named-content>; alt. 365 m; 06 Sep. 2015; E.J. van Nieukerken, C. Eiseman &amp; J. Blyth leg.; <italic><tp:taxon-name><tp:taxon-name-part taxon-name-part-type="genus" reg="Myrica">Myrica</tp:taxon-name-part> <tp:taxon-name-part taxon-name-part-type="species" reg="gale">gale</tp:taxon-name-part></tp:taxon-name></italic>; EventId: EvN no 2015222–2M; <named-content xmlns:xlink="http://www.w3.org/1999/xlink" content-type="dwc:institutional_code" xlink:type="simple">RMNH</named-content>.INS.30599, 30600, 30601, <named-content xmlns:xlink="http://www.w3.org/1999/xlink" content-type="dwc:institutional_code" xlink:type="simple">RMNH</named-content>.INS.40367, <named-content xmlns:xlink="http://www.w3.org/1999/xlink" content-type="dwc:institutional_code" xlink:type="simple">RMNH</named-content>.INS.40631.</p></tp:treatment-sec><tp:treatment-sec sec-type="material" id="SECID0ETCCK"><title>BOLD data, material not examined.</title><p>CANADA – <bold>Newfoundland and Labrador</bold> • 1 ♀; Barachois Pond Provincial Park, Erin Mtn trail; <named-content xmlns:xlink="http://www.w3.org/1999/xlink" content-type="dwc:verbatimCoordinates" xlink:type="simple"><named-content content-type="geo-json" specific-use="{&#34;type&#34;:&#34;Point&#34;,&#34;coordinates&#34;:[-58.256000,48.469000]}" id="NCID0E5CCK" xlink:type="simple">48.469N, 58.256W</named-content></named-content>; alt. 240 m; 29 Jun. 2011; G.R.Pohl, D.W.Langor leg.; CCDB–23267–F01; NFC. • 1 ♂; J. T. Cheeseman Provincial Park; <named-content xmlns:xlink="http://www.w3.org/1999/xlink" content-type="dwc:verbatimCoordinates" xlink:type="simple"><named-content content-type="geo-json" specific-use="{&#34;type&#34;:&#34;Point&#34;,&#34;coordinates&#34;:[-59.255000,47.633000]}" id="NCID0EGDCK" xlink:type="simple">47.633N, 59.255W</named-content></named-content>; 27 Jun. 2011; G.R.Pohl, L.Lafosse leg.; CCDB–23267–E06; NFC. • 1 ♀; Hwy 1, 5 km N jct Rte 480; 48.561N, 58.264W; alt. 138 m; 25 Jun. 2011; G.R.Pohl, D.W.Langor leg.; CCDB–23267–F05; NFC. – <bold>Quebec</bold> • 3; Mingan Archipelago National Park Reserve, Quarry Island; <named-content xmlns:xlink="http://www.w3.org/1999/xlink" content-type="dwc:verbatimCoordinates" xlink:type="simple"><named-content content-type="geo-json" specific-use="{&#34;type&#34;:&#34;Point&#34;,&#34;coordinates&#34;:[-63.797900,50.213500]}" id="NCID0EQDCK" xlink:type="simple">50.2135N, 63.7979W</named-content></named-content>; 19–26 Jun. 2013; Park Staff leg.; EventId: GMP#01092; BIOUG12280–D02, BIOUG12281–E02, BIOUG12281–E06. • 3; same locality data as preceding; 02–09 Jul. 2013; Park Staff leg.; EventId: GMP#01096; BIOUG12352–A11, BIOUG12352–H01, BIOUG12398–F05. • 1; same locality data as preceding; 16–24 Jul. 2013; Park Staff leg.; EventId: GMP#01100; BIOUG12408–H03.</p></tp:treatment-sec><tp:treatment-sec sec-type="Observations" id="SECID0EVDCK"><title>Observations.</title><p>USA – <bold>Massachusetts</bold> • Plymouth Co., Marshfield, Hoyt Hall Preserve; <named-content xmlns:xlink="http://www.w3.org/1999/xlink" content-type="dwc:verbatimCoordinates" xlink:type="simple"><named-content content-type="geo-json" specific-use="{&#34;type&#34;:&#34;Point&#34;,&#34;coordinates&#34;:[-70.678000,42.066000]}" id="NCID0EAECK" xlink:type="simple">42.066N, 70.678W</named-content></named-content>; 29 Oct. 2016; Steven Whitebread leg.; <italic><tp:taxon-name><tp:taxon-name-part taxon-name-part-type="genus" reg="Morella">Morella</tp:taxon-name-part> <tp:taxon-name-part taxon-name-part-type="species" reg="caroliniensis">caroliniensis</tp:taxon-name-part></tp:taxon-name></italic>; (photographs examined). – <bold>New York</bold> • Orange Co., Cornwall, Black Rock Forest; <named-content xmlns:xlink="http://www.w3.org/1999/xlink" content-type="dwc:verbatimCoordinates" xlink:type="simple"><named-content content-type="geo-json" specific-use="{&#34;type&#34;:&#34;Point&#34;,&#34;coordinates&#34;:[-74.025220,41.396210]}" id="NCID0EVECK" xlink:type="simple">41.39621N, 74.02522W</named-content></named-content>; 30 Aug. 2019; Charley Eiseman &amp; Julia Blyth leg.; <italic><tp:taxon-name><tp:taxon-name-part taxon-name-part-type="genus" reg="Comptonia">Comptonia</tp:taxon-name-part> <tp:taxon-name-part taxon-name-part-type="species" reg="peregrina">peregrina</tp:taxon-name-part></tp:taxon-name></italic>; <ext-link xmlns:xlink="http://www.w3.org/1999/xlink" xlink:type="simple" ext-link-type="uri" xlink:href="https://www.inaturalist.org/observations/37506602">https://www.inaturalist.org/observations/37506602</ext-link>. – <bold>North Carolina</bold> • Scotland Co., Laurinburg, St. Andrews University; <named-content xmlns:xlink="http://www.w3.org/1999/xlink" content-type="dwc:verbatimCoordinates" xlink:type="simple"><named-content content-type="geo-json" specific-use="{&#34;type&#34;:&#34;Point&#34;,&#34;coordinates&#34;:[-79.477000,34.747000]}" id="NCID0EPFCK" xlink:type="simple">34.747N, 79.477W</named-content></named-content>; 27 Sep. 2016; Tracy Feldman leg.; <italic><tp:taxon-name><tp:taxon-name-part taxon-name-part-type="genus" reg="Morella">Morella</tp:taxon-name-part> <tp:taxon-name-part taxon-name-part-type="species" reg="cerifera">cerifera</tp:taxon-name-part></tp:taxon-name></italic>; <ext-link xmlns:xlink="http://www.w3.org/1999/xlink" xlink:type="simple" ext-link-type="uri" xlink:href="https://bugguide.net/node/view/1298044/bgimage">https://bugguide.net/node/view/1298044/bgimage</ext-link> same locality as preceding; 08–09 Nov. 2016; Tracy Feldman leg.; <italic><tp:taxon-name><tp:taxon-name-part taxon-name-part-type="genus" reg="Morella">Morella</tp:taxon-name-part> <tp:taxon-name-part taxon-name-part-type="species" reg="cerifera">cerifera</tp:taxon-name-part></tp:taxon-name></italic>; <ext-link xmlns:xlink="http://www.w3.org/1999/xlink" xlink:type="simple" ext-link-type="uri" xlink:href="https://bugguide.net/node/view/1312510/bgimage">https://bugguide.net/node/view/1312510/bgimage</ext-link>, <ext-link xmlns:xlink="http://www.w3.org/1999/xlink" xlink:type="simple" ext-link-type="uri" xlink:href="https://bugguide.net/node/view/1312770/bgimage">https://bugguide.net/node/view/1312770/bgimage</ext-link> • same locality as preceding; 16 Oct. 2017; Tracy Feldman leg.; <italic><tp:taxon-name><tp:taxon-name-part taxon-name-part-type="genus" reg="Morella">Morella</tp:taxon-name-part> <tp:taxon-name-part taxon-name-part-type="species" reg="cerifera">cerifera</tp:taxon-name-part></tp:taxon-name></italic>; <ext-link xmlns:xlink="http://www.w3.org/1999/xlink" xlink:type="simple" ext-link-type="uri" xlink:href="https://bugguide.net/node/view/1456019/bgimage">https://bugguide.net/node/view/1456019/bgimage</ext-link>.</p></tp:treatment-sec><tp:treatment-sec><!--Section generated to contain objects referenced in tp:taxon-treatment.--><fig id="F1" position="float" orientation="portrait"><object-id xmlns:xlink="http://www.w3.org/1999/xlink" content-type="doi" xlink:type="simple">10.3897/zookeys.957.53908.figures1-8</object-id><object-id xmlns:xlink="http://www.w3.org/1999/xlink" content-type="arpha" xlink:type="simple">335E00FE-AB77-5AFC-9081-F7BF25FC1121</object-id><label>Figures 1–8.</label><caption><p><italic><tp:taxon-name><tp:taxon-name-part taxon-name-part-type="genus" reg="Aspilanta">Aspilanta</tp:taxon-name-part></tp:taxon-name></italic> species, mounted adult moths. <bold>1</bold><italic><tp:taxon-name><tp:taxon-name-part taxon-name-part-type="genus" reg="Aspilanta">A.</tp:taxon-name-part> <tp:taxon-name-part taxon-name-part-type="species" reg="oinophylla">oinophylla</tp:taxon-name-part></tp:taxon-name></italic>, male, USA, VT, <named-content xmlns:xlink="http://www.w3.org/1999/xlink" content-type="dwc:institutional_code" xlink:type="simple">RMNH</named-content>.INS.24378 <bold>2</bold><italic><tp:taxon-name><tp:taxon-name-part taxon-name-part-type="genus" reg="Aspilanta">A.</tp:taxon-name-part> <tp:taxon-name-part taxon-name-part-type="species" reg="hydrangaeella">hydrangaeella</tp:taxon-name-part></tp:taxon-name></italic>, female, USA, NC, <named-content xmlns:xlink="http://www.w3.org/1999/xlink" content-type="dwc:institutional_code" xlink:type="simple">RMNH</named-content>.INS.25191 <bold>3</bold><italic><tp:taxon-name><tp:taxon-name-part taxon-name-part-type="genus" reg="Aspilanta">A.</tp:taxon-name-part> <tp:taxon-name-part taxon-name-part-type="species" reg="ampelopsifoliella">ampelopsifoliella</tp:taxon-name-part></tp:taxon-name></italic>, male, USA, CT, <named-content xmlns:xlink="http://www.w3.org/1999/xlink" content-type="dwc:institutional_code" xlink:type="simple">RMNH</named-content>.INS.24377 <bold>4</bold><italic>A <tp:taxon-name><tp:taxon-name-part taxon-name-part-type="genus" reg="Aspilanta"/><tp:taxon-name-part taxon-name-part-type="species" reg="argentifera">argentifera</tp:taxon-name-part></tp:taxon-name></italic>, female, USA, MA, <named-content xmlns:xlink="http://www.w3.org/1999/xlink" content-type="dwc:institutional_code" xlink:type="simple">RMNH</named-content>.INS.25019 <bold>5</bold><italic><tp:taxon-name><tp:taxon-name-part taxon-name-part-type="genus" reg="Aspilanta">A.</tp:taxon-name-part> <tp:taxon-name-part taxon-name-part-type="species" reg="voraginella">voraginella</tp:taxon-name-part></tp:taxon-name></italic>, male, USA, AZ, <named-content xmlns:xlink="http://www.w3.org/1999/xlink" content-type="dwc:institutional_code" xlink:type="simple">RMNH</named-content>.INS.23918 <bold>6</bold><italic><tp:taxon-name><tp:taxon-name-part taxon-name-part-type="genus" reg="Aspilanta">A.</tp:taxon-name-part> <tp:taxon-name-part taxon-name-part-type="species" reg="argentifera">argentifera</tp:taxon-name-part></tp:taxon-name></italic>, female holotype <bold>7</bold> Undescribed species in unnamed genus14 (“<tp:taxon-name><tp:taxon-name-part taxon-name-part-type="genus" reg="Neospila">Neospila</tp:taxon-name-part></tp:taxon-name>”), male, Chile, Osorno, 20 km W of Entre Lagos, 17.x.1981, leg. Nielsen &amp; Karsholt, genitalia slide EJvN 4632, <named-content xmlns:xlink="http://www.w3.org/1999/xlink" content-type="dwc:institutional_code" xlink:type="simple">ZMUC</named-content><bold>8</bold><italic><tp:taxon-name><tp:taxon-name-part taxon-name-part-type="genus" reg="Aspilanta">A.</tp:taxon-name-part> <tp:taxon-name-part taxon-name-part-type="species" reg="viticordifoliella">viticordifoliella</tp:taxon-name-part></tp:taxon-name></italic>, female, Canada, Ottawa, from <italic><tp:taxon-name><tp:taxon-name-part taxon-name-part-type="genus" reg="Parthenocissus">Parthenocissus</tp:taxon-name-part></tp:taxon-name></italic>, CNCLEP00122404. Scale bars: 1mm.</p></caption><graphic xmlns:xlink="http://www.w3.org/1999/xlink" xlink:href="zookeys-957-105-g001.jpg" position="float" orientation="portrait" xlink:type="simple" id="oo_440912.jpg"><uri content-type="original_file" xlink:type="simple">https://binary.pensoft.net/fig/440912</uri></graphic></fig><fig id="F3" position="float" orientation="portrait"><object-id xmlns:xlink="http://www.w3.org/1999/xlink" content-type="doi" xlink:type="simple">10.3897/zookeys.957.53908.figures12-13</object-id><object-id xmlns:xlink="http://www.w3.org/1999/xlink" content-type="arpha" xlink:type="simple">F27F8C03-8AF0-5947-8ED2-5BE1EC39FBE6</object-id><label>Figures 12–13.</label><caption><p><italic><tp:taxon-name><tp:taxon-name-part taxon-name-part-type="genus" reg="Aspilanta">Aspilanta</tp:taxon-name-part></tp:taxon-name></italic> species, denuded wings, showing venation. <bold>12</bold><italic><tp:taxon-name><tp:taxon-name-part taxon-name-part-type="genus" reg="Aspilanta">A.</tp:taxon-name-part> <tp:taxon-name-part taxon-name-part-type="species" reg="voraginella">voraginella</tp:taxon-name-part></tp:taxon-name></italic>, male, <named-content xmlns:xlink="http://www.w3.org/1999/xlink" content-type="dwc:institutional_code" xlink:type="simple">RMNH</named-content>.INS.23917 <bold>13</bold><italic><tp:taxon-name><tp:taxon-name-part taxon-name-part-type="genus" reg="Aspilanta">A.</tp:taxon-name-part> <tp:taxon-name-part taxon-name-part-type="species" reg="argentifera">argentifera</tp:taxon-name-part></tp:taxon-name></italic>, male, <named-content xmlns:xlink="http://www.w3.org/1999/xlink" content-type="dwc:institutional_code" xlink:type="simple">RMNH</named-content>.INS.23917. Scale bars: 500 μm.</p></caption><graphic xmlns:xlink="http://www.w3.org/1999/xlink" xlink:href="zookeys-957-105-g003.jpg" position="float" orientation="portrait" xlink:type="simple" id="oo_440914.jpg"><uri content-type="original_file" xlink:type="simple">https://binary.pensoft.net/fig/440914</uri></graphic></fig><fig id="F6" position="float" orientation="portrait"><object-id xmlns:xlink="http://www.w3.org/1999/xlink" content-type="doi" xlink:type="simple">10.3897/zookeys.957.53908.figures29-33</object-id><object-id xmlns:xlink="http://www.w3.org/1999/xlink" content-type="arpha" xlink:type="simple">540C92B9-8EB4-5012-9ACD-8823BAC5CCD6</object-id><label>Figures 29–33.</label><caption><p><italic><tp:taxon-name><tp:taxon-name-part taxon-name-part-type="genus" reg="Aspilanta">Aspilanta</tp:taxon-name-part></tp:taxon-name></italic> species, female genitalia. <bold>29</bold><italic><tp:taxon-name><tp:taxon-name-part taxon-name-part-type="genus" reg="Aspilanta">A.</tp:taxon-name-part> <tp:taxon-name-part taxon-name-part-type="species" reg="argentifera">argentifera</tp:taxon-name-part></tp:taxon-name></italic>, <named-content xmlns:xlink="http://www.w3.org/1999/xlink" content-type="dwc:institutional_code" xlink:type="simple">RMNH</named-content>.INS.25019 <bold>30</bold><italic><tp:taxon-name><tp:taxon-name-part taxon-name-part-type="genus" reg="Aspilanta">A.</tp:taxon-name-part> <tp:taxon-name-part taxon-name-part-type="species" reg="oinophylla">oinophylla</tp:taxon-name-part></tp:taxon-name></italic>, <named-content xmlns:xlink="http://www.w3.org/1999/xlink" content-type="dwc:institutional_code" xlink:type="simple">RMNH</named-content>.INS.24211. <bold>31–33</bold> Tip of oviscapt: <bold>31</bold><italic><tp:taxon-name><tp:taxon-name-part taxon-name-part-type="genus" reg="Aspilanta">A.</tp:taxon-name-part> <tp:taxon-name-part taxon-name-part-type="species" reg="argentifera">argentifera</tp:taxon-name-part></tp:taxon-name></italic>, <named-content xmlns:xlink="http://www.w3.org/1999/xlink" content-type="dwc:institutional_code" xlink:type="simple">RMNH</named-content>.INS.25019 <bold>32</bold><italic><tp:taxon-name><tp:taxon-name-part taxon-name-part-type="genus" reg="Aspilanta">A.</tp:taxon-name-part> <tp:taxon-name-part taxon-name-part-type="species" reg="oinophylla">oinophylla</tp:taxon-name-part></tp:taxon-name></italic>, <named-content xmlns:xlink="http://www.w3.org/1999/xlink" content-type="dwc:institutional_code" xlink:type="simple">RMNH</named-content>.INS.24211 <bold>33</bold><italic><tp:taxon-name><tp:taxon-name-part taxon-name-part-type="genus" reg="Aspilanta">A.</tp:taxon-name-part> <tp:taxon-name-part taxon-name-part-type="species" reg="ampelopsifoliella">ampelopsifoliella</tp:taxon-name-part></tp:taxon-name></italic>, <named-content xmlns:xlink="http://www.w3.org/1999/xlink" content-type="dwc:institutional_code" xlink:type="simple">RMNH</named-content>.INS.15220. Scale bars: 200 μm (<bold>29, 30</bold>); 50 μm (<bold>31–33</bold>).</p></caption><graphic xmlns:xlink="http://www.w3.org/1999/xlink" xlink:href="zookeys-957-105-g006.jpg" position="float" orientation="portrait" xlink:type="simple" id="oo_440917.jpg"><uri content-type="original_file" xlink:type="simple">https://binary.pensoft.net/fig/440917</uri></graphic></fig><fig id="F7" position="float" orientation="portrait"><object-id xmlns:xlink="http://www.w3.org/1999/xlink" content-type="doi" xlink:type="simple">10.3897/zookeys.957.53908.figures34-42</object-id><object-id xmlns:xlink="http://www.w3.org/1999/xlink" content-type="arpha" xlink:type="simple">8907F90D-3C62-5B80-AE86-EECEE661A8FC</object-id><label>Figures 34–42.</label><caption><p><italic><tp:taxon-name><tp:taxon-name-part taxon-name-part-type="genus" reg="Aspilanta">Aspilanta</tp:taxon-name-part></tp:taxon-name></italic> species, larval morphology, final feeding instar (4<sup>th</sup>) and non-feeding instar (5<sup>th</sup>, <bold>36</bold>). <bold>34</bold><italic><tp:taxon-name><tp:taxon-name-part taxon-name-part-type="genus" reg="Aspilanta">A.</tp:taxon-name-part> <tp:taxon-name-part taxon-name-part-type="species" reg="ampelopsifoliella">ampelopsifoliella</tp:taxon-name-part></tp:taxon-name></italic>, ventral aspect, ethanol preserved larva, <named-content xmlns:xlink="http://www.w3.org/1999/xlink" content-type="dwc:institutional_code" xlink:type="simple">RMNH</named-content>.INS.18672P <bold>35</bold><italic><tp:taxon-name><tp:taxon-name-part taxon-name-part-type="genus" reg="Aspilanta">A.</tp:taxon-name-part> <tp:taxon-name-part taxon-name-part-type="species" reg="viticordifoliella">viticordifoliella</tp:taxon-name-part></tp:taxon-name></italic>, ventral aspect, ethanol preserved larva, <named-content xmlns:xlink="http://www.w3.org/1999/xlink" content-type="dwc:institutional_code" xlink:type="simple">RMNH</named-content>.INS.18509P <bold>36</bold><italic><tp:taxon-name><tp:taxon-name-part taxon-name-part-type="genus" reg="Aspilanta">A.</tp:taxon-name-part> <tp:taxon-name-part taxon-name-part-type="species" reg="argentifera">argentifera</tp:taxon-name-part></tp:taxon-name></italic>, head capsule, <named-content xmlns:xlink="http://www.w3.org/1999/xlink" content-type="dwc:institutional_code" xlink:type="simple">RMNH</named-content>.INS.18566P <bold>37–39</bold><italic><tp:taxon-name><tp:taxon-name-part taxon-name-part-type="genus" reg="Aspilanta">A.</tp:taxon-name-part> <tp:taxon-name-part taxon-name-part-type="species" reg="ampelopsifoliella">ampelopsifoliella</tp:taxon-name-part></tp:taxon-name></italic>, head and thorax, resp. focussed at mid levels (head only), dorsally and ventrally, <named-content xmlns:xlink="http://www.w3.org/1999/xlink" content-type="dwc:institutional_code" xlink:type="simple">RMNH</named-content>.INS.18672P <bold>40</bold><italic><tp:taxon-name><tp:taxon-name-part taxon-name-part-type="genus" reg="Aspilanta">A.</tp:taxon-name-part> <tp:taxon-name-part taxon-name-part-type="species" reg="oinophylla">oinophylla</tp:taxon-name-part></tp:taxon-name></italic>, head and thorax, <named-content xmlns:xlink="http://www.w3.org/1999/xlink" content-type="dwc:institutional_code" xlink:type="simple">RMNH</named-content>.INS.18394P <bold>41</bold><italic><tp:taxon-name><tp:taxon-name-part taxon-name-part-type="genus" reg="Aspilanta">A.</tp:taxon-name-part> <tp:taxon-name-part taxon-name-part-type="species" reg="ampelopsifoliella">ampelopsifoliella</tp:taxon-name-part></tp:taxon-name></italic>, last 3 abdominal segments, dorsal aspect, <named-content xmlns:xlink="http://www.w3.org/1999/xlink" content-type="dwc:institutional_code" xlink:type="simple">RMNH</named-content>.INS.18672P <bold>42</bold><italic><tp:taxon-name><tp:taxon-name-part taxon-name-part-type="genus" reg="Aspilanta">A.</tp:taxon-name-part> <tp:taxon-name-part taxon-name-part-type="species" reg="oinophylla">oinophylla</tp:taxon-name-part></tp:taxon-name></italic>, last 3 abdominal segments, ventral aspect, <named-content xmlns:xlink="http://www.w3.org/1999/xlink" content-type="dwc:institutional_code" xlink:type="simple">RMNH</named-content>.INS. 18394P. Scale bars: 1 mm (<bold>34, 35</bold>), 100 μm (<bold>36, 37, 41, 42</bold>), 200 μm (<bold>38–40</bold>).</p></caption><graphic xmlns:xlink="http://www.w3.org/1999/xlink" xlink:href="zookeys-957-105-g007.jpg" position="float" orientation="portrait" xlink:type="simple" id="oo_440918.jpg"><uri content-type="original_file" xlink:type="simple">https://binary.pensoft.net/fig/440918</uri></graphic></fig><fig id="F15" position="float" orientation="portrait"><object-id xmlns:xlink="http://www.w3.org/1999/xlink" content-type="doi" xlink:type="simple">10.3897/zookeys.957.53908.figures88-96</object-id><object-id xmlns:xlink="http://www.w3.org/1999/xlink" content-type="arpha" xlink:type="simple">683D87D5-8788-5FCE-AA02-837B2967A654</object-id><label>Figures 88–96.</label><caption><p><italic><tp:taxon-name><tp:taxon-name-part taxon-name-part-type="genus" reg="Aspilanta">Aspilanta</tp:taxon-name-part> <tp:taxon-name-part taxon-name-part-type="species" reg="argentifera">argentifera</tp:taxon-name-part></tp:taxon-name></italic>, leafmines, larvae and shields. <bold>88</bold> NC, Laurinburg, 27.ix.2016, <italic><tp:taxon-name><tp:taxon-name-part taxon-name-part-type="genus" reg="Morella">Morella</tp:taxon-name-part> <tp:taxon-name-part taxon-name-part-type="species" reg="cerifera">cerifera</tp:taxon-name-part></tp:taxon-name></italic>, CSE <bold>89</bold> MA, Northfield, 26.x.2015, <italic><tp:taxon-name><tp:taxon-name-part taxon-name-part-type="genus" reg="Comptonia">Comptonia</tp:taxon-name-part> <tp:taxon-name-part taxon-name-part-type="species" reg="peregrina">peregrina</tp:taxon-name-part></tp:taxon-name></italic>, CSE <bold>90</bold> VT, Chickering Bog, 6.ix.2015, <italic><tp:taxon-name><tp:taxon-name-part taxon-name-part-type="genus" reg="Myrica">Myrica</tp:taxon-name-part> <tp:taxon-name-part taxon-name-part-type="species" reg="gale">gale</tp:taxon-name-part></tp:taxon-name></italic>, EvN2015222, showing wilted leaf tip <bold>91, 96</bold> MA, Erving, 27.x.2014, <italic><tp:taxon-name><tp:taxon-name-part taxon-name-part-type="genus" reg="Comptonia">Comptonia</tp:taxon-name-part> <tp:taxon-name-part taxon-name-part-type="species" reg="peregrina">peregrina</tp:taxon-name-part></tp:taxon-name></italic>, CSE1557 <bold>92, 93</bold> MA, Nantucket, Radar Hill, 15.xi.2015, <italic><tp:taxon-name><tp:taxon-name-part taxon-name-part-type="genus" reg="Morella">Morella</tp:taxon-name-part> <tp:taxon-name-part taxon-name-part-type="species" reg="caroliniensis">caroliniensis</tp:taxon-name-part></tp:taxon-name></italic>, CSE2398, same mine at different stages <bold>94</bold> MA, Stockbridge, 16.vii.2017, <italic><tp:taxon-name><tp:taxon-name-part taxon-name-part-type="genus" reg="Myrica">Myrica</tp:taxon-name-part> <tp:taxon-name-part taxon-name-part-type="species" reg="gale">gale</tp:taxon-name-part></tp:taxon-name></italic> CSE4096, showing very long linear portion directly along midrib <bold>95</bold> MA, Nantucket, UMass field station, 5.xi.2017, <italic><tp:taxon-name><tp:taxon-name-part taxon-name-part-type="genus" reg="Morella">Morella</tp:taxon-name-part> <tp:taxon-name-part taxon-name-part-type="species" reg="caroliniensis">caroliniensis</tp:taxon-name-part></tp:taxon-name></italic>, CSE4546.</p></caption><graphic xmlns:xlink="http://www.w3.org/1999/xlink" xlink:href="zookeys-957-105-g015.jpg" position="float" orientation="portrait" xlink:type="simple" id="oo_440926.jpg"><uri content-type="original_file" xlink:type="simple">https://binary.pensoft.net/fig/440926</uri></graphic></fig></tp:treatment-sec><ref-list><ref id="B71"><mixed-citation xmlns:xlink="http://www.w3.org/1999/xlink" xlink:type="simple"><person-group><name name-style="western"><surname>Needham</surname><given-names>JG</given-names></name><name name-style="western"><surname>Frost</surname><given-names>SW</given-names></name><name name-style="western"><surname>Tothill</surname><given-names>BH</given-names></name></person-group> (<year>1928</year>) <source>Leaf-mining insects.</source><publisher-name>Williams &amp; Wilkins</publisher-name>, <publisher-loc>Baltimore</publisher-loc>, <size units="page">351 pp</size>. <ext-link xlink:type="simple" ext-link-type="uri" xlink:href="http://biodiversitylibrary.org/page/5890390">http://biodiversitylibrary.org/page/5890390</ext-link></mixed-citation></ref><ref id="B63"><mixed-citation xmlns:xlink="http://www.w3.org/1999/xlink" xlink:type="simple"><person-group><name name-style="western"><surname>McDunnough</surname><given-names>J</given-names></name></person-group> (<year>1939</year>) <article-title>Check list of the <tp:taxon-name><tp:taxon-name-part taxon-name-part-type="order">Lepidoptera</tp:taxon-name-part></tp:taxon-name> of Canada and the United States of America, 2. Microlepidoptera.</article-title><source>Memoirs of the Southern California Academy of Sciences</source><volume>2</volume>: <fpage>1</fpage>–<lpage>171</lpage>. <ext-link xlink:type="simple" ext-link-type="uri" xlink:href="https://www.biodiversitylibrary.org/page/52405419">https://www.biodiversitylibrary.org/page/52405419</ext-link></mixed-citation></ref><ref id="B19"><mixed-citation xmlns:xlink="http://www.w3.org/1999/xlink" xlink:type="simple"><person-group><name name-style="western"><surname>Davis</surname><given-names>DR</given-names></name></person-group> (<year>1983b</year>) <tp:taxon-name><tp:taxon-name-part taxon-name-part-type="family">Heliozelidae</tp:taxon-name-part></tp:taxon-name>. In: Hodges RW, Dominick T, Davis DR, Ferguson DC, Franclemont JG, Munroe EG, Powell JA (Eds) Check list of the <tp:taxon-name><tp:taxon-name-part taxon-name-part-type="order">Lepidoptera</tp:taxon-name-part></tp:taxon-name> of America north of Mexico, including Greenland. Classey, London, 4.</mixed-citation></ref><ref id="B77"><mixed-citation xmlns:xlink="http://www.w3.org/1999/xlink" xlink:type="simple"><person-group><name name-style="western"><surname>Nieukerken</surname><given-names>EJ van</given-names></name><name name-style="western"><surname>Pohl</surname><given-names>GR</given-names></name></person-group> (<year>2018</year>) <article-title>Family <tp:taxon-name><tp:taxon-name-part taxon-name-part-type="family">Heliozelidae</tp:taxon-name-part></tp:taxon-name> Heinemann &amp; Wocke, 1876 (shield-bearer moths).</article-title> In: <person-group><name name-style="western"><surname>Pohl</surname><given-names>GR</given-names></name><name name-style="western"><surname>Landry</surname><given-names>J-F</given-names></name><name name-style="western"><surname>Schmidt</surname><given-names>BC</given-names></name><name name-style="western"><surname>Lafontaine</surname><given-names>JD</given-names></name><name name-style="western"><surname>Macaulay</surname><given-names>AD</given-names></name><name name-style="western"><surname>Troubridge</surname><given-names>JT</given-names></name><name name-style="western"><surname>Nieukerken</surname><given-names>EJ van</given-names></name><name name-style="western"><surname>DeWaard</surname><given-names>JR</given-names></name><name name-style="western"><surname>Dombroskie</surname><given-names>JJ</given-names></name><name name-style="western"><surname>Klymko</surname><given-names>J</given-names></name><name name-style="western"><surname>Nazari</surname><given-names>V</given-names></name><name name-style="western"><surname>Stead</surname><given-names>K</given-names></name></person-group> (<role>Eds</role>) <issue-title>Annotated checklist of the moths and butterflies (Lepidoptera) of Canada and Alaska.</issue-title><source>Pensoft Publishers, Sofia, Series Faunistica</source><volume>118</volume>: <fpage>41</fpage>–<lpage>42</lpage>.</mixed-citation></ref><ref id="B68"><mixed-citation xmlns:xlink="http://www.w3.org/1999/xlink" xlink:type="simple"><person-group><name name-style="western"><surname>Milla</surname><given-names>L</given-names></name><name name-style="western"><surname>Nieukerken</surname><given-names>EJ van</given-names></name><name name-style="western"><surname>Vijverberg</surname><given-names>R</given-names></name><name name-style="western"><surname>Doorenweerd</surname><given-names>C</given-names></name><name name-style="western"><surname>Wilcox</surname><given-names>SA</given-names></name><name name-style="western"><surname>Halsey</surname><given-names>M</given-names></name><name name-style="western"><surname>Young</surname><given-names>DA</given-names></name><name name-style="western"><surname>Jones</surname><given-names>T</given-names></name><name name-style="western"><surname>Kallies</surname><given-names>A</given-names></name><name name-style="western"><surname>Hilton</surname><given-names>DJ</given-names></name></person-group> (<year>2017</year>) <article-title>A preliminary molecular phylogeny of shield-bearer moths (<tp:taxon-name><tp:taxon-name-part taxon-name-part-type="order">Lepidoptera</tp:taxon-name-part></tp:taxon-name>: <tp:taxon-name><tp:taxon-name-part taxon-name-part-type="superfamily">Adeloidea</tp:taxon-name-part></tp:taxon-name>: <tp:taxon-name><tp:taxon-name-part taxon-name-part-type="family">Heliozelidae</tp:taxon-name-part></tp:taxon-name>) highlights rich undescribed diversity.</article-title><source>Molecular Phylogenetics and Evolution</source><volume>120</volume>: <fpage>129</fpage>–<lpage>143</lpage>. <ext-link xlink:type="simple" ext-link-type="doi" xlink:href="10.1016/j.ympev.2017.12.004">https://doi.org/10.1016/j.ympev.2017.12.004</ext-link></mixed-citation></ref><ref id="B28"><mixed-citation xmlns:xlink="http://www.w3.org/1999/xlink" xlink:type="simple"><person-group><name name-style="western"><surname>Eiseman</surname><given-names>C</given-names></name></person-group> (<year>2019</year>) Leafminers of North America (1<sup>st</sup> edn). Charley Eiseman, 1806 pp. <ext-link xlink:type="simple" ext-link-type="uri" xlink:href="http://charleyeiseman.com/leafminers">http://charleyeiseman.com/leafminers</ext-link></mixed-citation></ref><ref id="B35"><mixed-citation xmlns:xlink="http://www.w3.org/1999/xlink" xlink:type="simple"><person-group><name name-style="western"><surname>Forbes</surname><given-names>WTM</given-names></name></person-group> (<year>1923</year>) <article-title>The <tp:taxon-name><tp:taxon-name-part taxon-name-part-type="order">Lepidoptera</tp:taxon-name-part></tp:taxon-name> of New York and neighboring states. Primitive forms Microlepidoptera, Pyraloids, Bombyces.</article-title><source>Memoirs of the Cornell University Agricultural Experiment Station</source><volume>68</volume>: <fpage>1</fpage>–<lpage>792</lpage>. <ext-link xlink:type="simple" ext-link-type="doi" xlink:href="10.5962/bhl.title.23875">https://doi.org/10.5962/bhl.title.23875</ext-link></mixed-citation></ref><ref id="B40"><mixed-citation xmlns:xlink="http://www.w3.org/1999/xlink" xlink:type="simple"><person-group><name name-style="western"><surname>Grehan</surname><given-names>JR</given-names></name><name name-style="western"><surname>Parker</surname><given-names>BL</given-names></name><name name-style="western"><surname>Nielsen</surname><given-names>GR</given-names></name><name name-style="western"><surname>Miller</surname><given-names>DH</given-names></name><name name-style="western"><surname>Hedbor</surname><given-names>JD</given-names></name><name name-style="western"><surname>Sabourin</surname><given-names>M</given-names></name><name name-style="western"><surname>Griggs</surname><given-names>MS</given-names></name></person-group> (<year>1995</year>) <article-title>Moths and butterflies of Vermont (<tp:taxon-name><tp:taxon-name-part taxon-name-part-type="order">Lepidoptera</tp:taxon-name-part></tp:taxon-name>), a faunal checklist. A joint Vermont Agricultural Experiment Station and State of Vermont publication.</article-title><source>Miscellaneous Publication</source><volume>116</volume>: <fpage>1</fpage>–<lpage>86</lpage>. <ext-link xlink:type="simple" ext-link-type="uri" xlink:href="http://www.uvm.edu/vmc/attachments/project/999/reports/VTmothsbutterflies.pdf">http://www.uvm.edu/vmc/attachments/project/999/reports/VTmothsbutterflies.pdf</ext-link></mixed-citation></ref><ref id="B97"><mixed-citation xmlns:xlink="http://www.w3.org/1999/xlink" xlink:type="simple"><person-group><name name-style="western"><surname>Wilbur</surname><given-names>RL</given-names></name></person-group> (<year>2002</year>) <article-title>The identity and history of <italic><tp:taxon-name><tp:taxon-name-part taxon-name-part-type="genus">Myrica</tp:taxon-name-part> <tp:taxon-name-part taxon-name-part-type="species">caroliniensis</tp:taxon-name-part></tp:taxon-name></italic> (<tp:taxon-name><tp:taxon-name-part taxon-name-part-type="family">Myricaceae</tp:taxon-name-part></tp:taxon-name>).</article-title><source>Rhodora</source><volume>104</volume>: <fpage>31</fpage>–<lpage>41</lpage>. <ext-link xlink:type="simple" ext-link-type="uri" xlink:href="https://www.jstor.org/stable/23313547">https://www.jstor.org/stable/23313547</ext-link></mixed-citation></ref><ref id="B4"><mixed-citation xmlns:xlink="http://www.w3.org/1999/xlink" xlink:type="simple"><person-group><name name-style="western"><surname>Braun</surname><given-names>AF</given-names></name></person-group> (<year>1927a</year>) <article-title>New Microlepidoptera from Ontario.</article-title><source>Canadian Entomologist</source><volume>59</volume>: <fpage>56</fpage>–<lpage>59</lpage>. <ext-link xlink:type="simple" ext-link-type="doi" xlink:href="10.4039/Ent5956-3">https://doi.org/10.4039/Ent5956-3</ext-link></mixed-citation></ref><ref id="B30"><mixed-citation xmlns:xlink="http://www.w3.org/1999/xlink" xlink:type="simple"><person-group><name name-style="western"><surname>Ellis</surname><given-names>WN</given-names></name></person-group> (<year>2020</year>) Leafminers and plant galls of Europe. Amsterdam. <ext-link xlink:type="simple" ext-link-type="uri" xlink:href="https://bladmineerders.nl/">https://bladmineerders.nl/</ext-link>.</mixed-citation></ref><ref id="B18"><mixed-citation xmlns:xlink="http://www.w3.org/1999/xlink" xlink:type="simple"><person-group><name name-style="western"><surname>Davis</surname><given-names>DR</given-names></name></person-group> (<year>1983a</year>) <article-title><tp:taxon-name><tp:taxon-name-part taxon-name-part-type="family">Incurvariidae</tp:taxon-name-part></tp:taxon-name>.</article-title> In: <person-group><name name-style="western"><surname>Hodges</surname><given-names>RW</given-names></name><name name-style="western"><surname>Dominick</surname><given-names>T</given-names></name><name name-style="western"><surname>Davis</surname><given-names>DR</given-names></name><name name-style="western"><surname>Ferguson</surname><given-names>DC</given-names></name><name name-style="western"><surname>Franclemont</surname><given-names>JG</given-names></name><name name-style="western"><surname>Munroe</surname><given-names>EG</given-names></name><name name-style="western"><surname>Powell</surname><given-names>JA</given-names></name></person-group> (<role>Eds</role>) <issue-title>Check list of the Lepidoptera of America north of Mexico, including Greenland.</issue-title><source>Classey, London</source>, <fpage>3</fpage>–<lpage>4</lpage>.</mixed-citation></ref><ref id="B83"><mixed-citation xmlns:xlink="http://www.w3.org/1999/xlink" xlink:type="simple"><person-group><name name-style="western"><surname>Pohl</surname><given-names>GR</given-names></name></person-group> (<year>2018</year>) <article-title>Family <tp:taxon-name><tp:taxon-name-part taxon-name-part-type="family">Incurvariidae</tp:taxon-name-part></tp:taxon-name> Spuler, 1898 (leafcutter moths).</article-title> In: <person-group><name name-style="western"><surname>Pohl</surname><given-names>GR</given-names></name><name name-style="western"><surname>Landry</surname><given-names>J-F</given-names></name><name name-style="western"><surname>Schmidt</surname><given-names>BC</given-names></name><name name-style="western"><surname>Lafontaine</surname><given-names>JD</given-names></name><name name-style="western"><surname>Macaulay</surname><given-names>AD</given-names></name><name name-style="western"><surname>Troubridge</surname><given-names>JT</given-names></name><name name-style="western"><surname>Nieukerken</surname><given-names>EJ van</given-names></name><name name-style="western"><surname>DeWaard</surname><given-names>JR</given-names></name><name name-style="western"><surname>Dombroskie</surname><given-names>JJ</given-names></name><name name-style="western"><surname>Klymko</surname><given-names>J</given-names></name><name name-style="western"><surname>Nazari</surname><given-names>V</given-names></name><name name-style="western"><surname>Stead</surname><given-names>K</given-names></name></person-group> (<role>Eds</role>) <issue-title>Annotated checklist of the moths and butterflies (Lepidoptera) of Canada and Alaska.</issue-title><source>Pensoft Publishers, Sofia, Series Faunistica</source><volume>118</volume>: <fpage>40</fpage>–<lpage>41</lpage>.</mixed-citation></ref></ref-list></tp:taxon-treatment>
