# Supplementary material for: Splitting the leafmining shield-bearer moth genus Antispila Hübner (Lepidoptera, Heliozelidae): North American species with reduced venation placed in Aspilanta new genus, with a review of heliozelid morphology
Source: Zookeys. 2020 Aug 10;957:105–61. doi: 10.3897/zookeys.957.53908 (PMC7431445; doi:10.3897/zookeys.957.53908)
Supplement: XML Treatment for Aspilanta viticordifoliella [file zookeys.957.53908-treatment7.xml]

<!DOCTYPE tp:taxon-treatment
  PUBLIC "-//TaxonX//DTD Taxonomic Treatment Publishing DTD v0 20100105//EN" "tax-treatment-NSO.dtd">
<tp:taxon-treatment xmlns:tp="http://www.plazi.org/taxpub"><tp:treatment-meta><kwd-group><label>Taxon classification</label><kwd><named-content xmlns:xlink="http://www.w3.org/1999/xlink" content-type="kingdom">Animalia</named-content></kwd><kwd><named-content xmlns:xlink="http://www.w3.org/1999/xlink" content-type="order">Lepidoptera</named-content></kwd><kwd><named-content xmlns:xlink="http://www.w3.org/1999/xlink" content-type="family">Heliozelidae</named-content></kwd></kwd-group><mixed-citation publication-type="journal"><person-group><name><surname>van Nieukerken</surname><given-names>Erik J.</given-names></name><name><surname>Eiseman</surname><given-names>Charles S.</given-names></name></person-group><article-title>Splitting the leafmining shield-bearer moth genus <italic><tp:taxon-name><tp:taxon-name-part taxon-name-part-type="genus" reg="Antispila">Antispila</tp:taxon-name-part></tp:taxon-name></italic> Hübner (<tp:taxon-name><tp:taxon-name-part taxon-name-part-type="order">Lepidoptera</tp:taxon-name-part></tp:taxon-name>, <tp:taxon-name><tp:taxon-name-part taxon-name-part-type="family">Heliozelidae</tp:taxon-name-part></tp:taxon-name>): North American species with reduced venation placed in <italic><tp:taxon-name><tp:taxon-name-part taxon-name-part-type="genus" reg="Aspilanta">Aspilanta</tp:taxon-name-part></tp:taxon-name></italic> new genus, with a review of heliozelid morphology</article-title><source>Zookeys</source><day>10</day><month>8</month><year>2020</year><volume>957</volume><fpage>105</fpage><lpage>161</lpage><pub-id pub-id-type="doi">10.3897/zookeys.957.53908</pub-id></mixed-citation></tp:treatment-meta><tp:nomenclature><tp:taxon-name><object-id xmlns:xlink="http://www.w3.org/1999/xlink" content-type="arpha" xlink:type="simple">909BD0C7-3CF4-5ADD-9BED-54985131E520</object-id>
              <tp:taxon-name-part taxon-name-part-type="genus" reg="Aspilanta">Aspilanta</tp:taxon-name-part>
              <tp:taxon-name-part taxon-name-part-type="species" reg="viticordifoliella">viticordifoliella</tp:taxon-name-part>
            </tp:taxon-name><tp:taxon-authority>(Clemens, 1860), comb n.</tp:taxon-authority><xref ref-type="fig" rid="F1">Figs 8</xref><xref ref-type="fig" rid="F7">, 35</xref><xref ref-type="fig" rid="F10">, 50</xref><xref ref-type="fig" rid="F16">, 97–106</xref><tp:nomenclature-citation-list><tp:nomenclature-citation><tp:taxon-name>
                  <tp:taxon-name-part taxon-name-part-type="genus" reg="Antispila">Antispila</tp:taxon-name-part> <tp:taxon-name-part taxon-name-part-type="species" reg="viticordifoliella">viticordifoliella</tp:taxon-name-part></tp:taxon-name><comment>Clemens, 1860: 209. Syntype mines, larva [USA: Pennsylvania, Easton], larvae on “wild grapes” [<tp:taxon-name><tp:taxon-name-part taxon-name-part-type="genus" reg="Vitis">Vitis</tp:taxon-name-part> <tp:taxon-name-part taxon-name-part-type="species" reg="vulpina">vulpina</tp:taxon-name-part></tp:taxon-name>], August–September, Brackenridge Clemens (<named-content xmlns:xlink="http://www.w3.org/1999/xlink" content-type="dwc:institutional_code" xlink:type="simple">ANSP</named-content> if extant).</comment></tp:nomenclature-citation><tp:nomenclature-citation><tp:taxon-name>
                  <tp:taxon-name-part taxon-name-part-type="genus" reg="Antispila">Antispila</tp:taxon-name-part> <tp:taxon-name-part taxon-name-part-type="species" reg="viticordifoliella">viticordifoliella</tp:taxon-name-part></tp:taxon-name><comment>; <xref ref-type="bibr" rid="B8">Chambers 1874a</xref>: 168; <xref ref-type="bibr" rid="B38">Frey and Boll 1878</xref>: 253; <xref ref-type="bibr" rid="B13">Chambers 1880</xref>: 65; <xref ref-type="bibr" rid="B27">Edwards 1889</xref>: 125; <xref ref-type="bibr" rid="B24">Dyar et al. 1903</xref>: 539; <xref ref-type="bibr" rid="B1">Barnes and McDunnough 1917</xref>: 181; <xref ref-type="bibr" rid="B35">Forbes 1923</xref>: 226; <xref ref-type="bibr" rid="B71">Needham et al. 1928</xref>: 20, 153, 290; <xref ref-type="bibr" rid="B63">McDunnough 1939</xref>: 91; <xref ref-type="bibr" rid="B19">Davis 1983b</xref>: 4; <xref ref-type="bibr" rid="B6">Brower 1984</xref>: 29; <xref ref-type="bibr" rid="B64">McGiffen and Neunzig 1985</xref>: 55; van <xref ref-type="bibr" rid="B77">Nieukerken and Pohl 2018</xref>: 41; <xref ref-type="bibr" rid="B28">Eiseman 2019</xref>: 189, 190, 729, 733.</comment></tp:nomenclature-citation><tp:nomenclature-citation><tp:taxon-name>
                  <tp:taxon-name-part taxon-name-part-type="genus" reg="Antispila">Antispila</tp:taxon-name-part> <tp:taxon-name-part taxon-name-part-type="uncertainty-rank">cf.</tp:taxon-name-part> <tp:taxon-name-part taxon-name-part-type="species" reg="viticordifoliella">viticordifoliella</tp:taxon-name-part></tp:taxon-name><comment>van <xref ref-type="bibr" rid="B79">Nieukerken et al. 2012</xref>: 58; <xref ref-type="bibr" rid="B28">Eiseman 2019</xref>: 729.</comment></tp:nomenclature-citation></tp:nomenclature-citation-list></tp:nomenclature><tp:treatment-sec sec-type="Differential diagnosis" id="SECID0EXMCK"><title>Differential diagnosis.</title><p>Wingspan ca. 5.5 mm, forewing length 2.2–2.5 mm. Externally different from all other <italic><tp:taxon-name><tp:taxon-name-part taxon-name-part-type="genus" reg="Aspilanta">Aspilanta</tp:taxon-name-part></tp:taxon-name></italic> species by the absence of the apical spot in the forewings. Differs from most <italic><tp:taxon-name><tp:taxon-name-part taxon-name-part-type="genus" reg="Antispila">Antispila</tp:taxon-name-part></tp:taxon-name></italic> species, which have a similar wing pattern, by the antennae with distinct white tips, the complete absence of androconial scales in the males and the smaller size. Genitalia not yet examined. Leafmines differ from other <italic><tp:taxon-name><tp:taxon-name-part taxon-name-part-type="genus" reg="Aspilanta">Aspilanta</tp:taxon-name-part></tp:taxon-name></italic> on <tp:taxon-name><tp:taxon-name-part taxon-name-part-type="family">Vitaceae</tp:taxon-name-part></tp:taxon-name> by the absence of a linear portion and by the larva that is yellow-green (vs. whitish/colourless in <italic><tp:taxon-name><tp:taxon-name-part taxon-name-part-type="genus" reg="Aspilanta">A.</tp:taxon-name-part> <tp:taxon-name-part taxon-name-part-type="species" reg="ampelopsifoliella">ampelopsifoliella</tp:taxon-name-part></tp:taxon-name></italic> and <italic><tp:taxon-name><tp:taxon-name-part taxon-name-part-type="genus" reg="Aspilanta"/><tp:taxon-name-part taxon-name-part-type="species" reg="oinophylla">oinophylla</tp:taxon-name-part></tp:taxon-name></italic>); from <italic><tp:taxon-name><tp:taxon-name-part taxon-name-part-type="genus" reg="Antispila">Antispila</tp:taxon-name-part></tp:taxon-name></italic> species by the black dispersed frass rather than brown and the markedly smaller cut-out. The record of an <italic><tp:taxon-name><tp:taxon-name-part taxon-name-part-type="genus" reg="Antispila">Antispila</tp:taxon-name-part></tp:taxon-name></italic> sp. from similar mines (see Remarks) complicates this, though.</p><fig id="F12" position="float" orientation="portrait"><object-id xmlns:xlink="http://www.w3.org/1999/xlink" content-type="doi" xlink:type="simple">10.3897/zookeys.957.53908.figures59-68</object-id><object-id xmlns:xlink="http://www.w3.org/1999/xlink" content-type="arpha" xlink:type="simple">92C3227A-968A-5B70-A322-7530C7819069</object-id><label>Figures 59–68.</label><caption><p><italic><tp:taxon-name><tp:taxon-name-part taxon-name-part-type="genus" reg="Aspilanta">Aspilanta</tp:taxon-name-part> <tp:taxon-name-part taxon-name-part-type="species" reg="hydrangaeella">hydrangaeella</tp:taxon-name-part></tp:taxon-name></italic>, leafmines, larvae and shields, on <italic><tp:taxon-name><tp:taxon-name-part taxon-name-part-type="genus" reg="Hydrangea">Hydrangea</tp:taxon-name-part> <tp:taxon-name-part taxon-name-part-type="species" reg="arborescens">arborescens</tp:taxon-name-part></tp:taxon-name></italic>. <bold>59, 60, 64</bold> GA, Chattahoochee NF, 14.x.2010, EvN2010279 <bold>61, 63, 68</bold> OH, South Bloomingville, 13.ix.2012, CSE, (61=<named-content xmlns:xlink="http://www.w3.org/1999/xlink" content-type="dwc:institutional_code" xlink:type="simple">RMNH</named-content>.INS.29601) <bold>62</bold> OH, Crane Hollow, 5.viii.2016, CSE <bold>65–67</bold> NC, Great Smoky Mts NP, 28.ix.2010, EvN2010073.</p></caption><graphic xmlns:xlink="http://www.w3.org/1999/xlink" xlink:href="zookeys-957-105-g012.jpg" position="float" orientation="portrait" xlink:type="simple" id="oo_440923.jpg"><uri content-type="original_file" xlink:type="simple">https://binary.pensoft.net/fig/440923</uri></graphic></fig><fig id="F13" position="float" orientation="portrait"><object-id xmlns:xlink="http://www.w3.org/1999/xlink" content-type="doi" xlink:type="simple">10.3897/zookeys.957.53908.figures69-79</object-id><object-id xmlns:xlink="http://www.w3.org/1999/xlink" content-type="arpha" xlink:type="simple">0855256C-425E-5D33-A919-69A4B62BE023</object-id><label>Figures 69–79.</label><caption><p><italic><tp:taxon-name><tp:taxon-name-part taxon-name-part-type="genus" reg="Aspilanta">Aspilanta</tp:taxon-name-part> <tp:taxon-name-part taxon-name-part-type="species" reg="ampelopsifoliella">ampelopsifoliella</tp:taxon-name-part></tp:taxon-name></italic>, leafmines, larvae and shields, on <italic><tp:taxon-name><tp:taxon-name-part taxon-name-part-type="genus" reg="Parthenocissus">Parthenocissus</tp:taxon-name-part> <tp:taxon-name-part taxon-name-part-type="species" reg="quinquefolia">quinquefolia</tp:taxon-name-part></tp:taxon-name></italic>. <bold>69, 74</bold> VT, Williston, 28.viii.2016, CSE3764 (same mine) <bold>70, 76–78</bold> MA, Pelham, 30.viii, 4.ix.2013, CSE1102, 1108 <bold>71</bold> MA, Nantucket, Squam Swamp, 7.ix.2011, CSE-C4 <bold>72</bold> MA, Northfield, 16.ix.2016, CSE <bold>73</bold> MA, Nantucket, Stump Pond, 5.ix.2019, CSE <bold>75</bold> VT, Button Bay SP, 16.ix.2011, EvN2011254 <bold>79</bold> MA, Bridgewater, 16.viii.2013, CSE983.</p></caption><graphic xmlns:xlink="http://www.w3.org/1999/xlink" xlink:href="zookeys-957-105-g013.jpg" position="float" orientation="portrait" xlink:type="simple" id="oo_440924.jpg"><uri content-type="original_file" xlink:type="simple">https://binary.pensoft.net/fig/440924</uri></graphic></fig></tp:treatment-sec><tp:treatment-sec sec-type="host" id="SECID0E2RCK"><title>Host plants.</title><p><tp:taxon-name><tp:taxon-name-part taxon-name-part-type="family">Vitaceae</tp:taxon-name-part></tp:taxon-name>: <italic><tp:taxon-name><tp:taxon-name-part taxon-name-part-type="genus" reg="Parthenocissus">Parthenocissus</tp:taxon-name-part> <tp:taxon-name-part taxon-name-part-type="species" reg="quinquefolia">quinquefolia</tp:taxon-name-part></tp:taxon-name></italic>, <italic><tp:taxon-name><tp:taxon-name-part taxon-name-part-type="genus" reg="Parthenocissus">P.</tp:taxon-name-part> <tp:taxon-name-part taxon-name-part-type="species" reg="vitacea">vitacea</tp:taxon-name-part></tp:taxon-name>, <tp:taxon-name><tp:taxon-name-part taxon-name-part-type="genus" reg="Vitis">Vitis</tp:taxon-name-part> <tp:taxon-name-part taxon-name-part-type="species" reg="vulpina">vulpina</tp:taxon-name-part></tp:taxon-name></italic>.</p></tp:treatment-sec><tp:treatment-sec sec-type="Leafmines" id="SECID0EGTCK"><title>Leafmines.</title><p>(Figs <xref ref-type="fig" rid="F16">97–106</xref>) Egg in the majority of examined mines in leaf margin, occasionally anywhere in the leaf, usually not associated with veins. The mine starts almost immediately as a blotch, occasionally with a minute linear portion along leaf margin; blotch rather compact, often along leaf margin or slightly extending towards middle, in narrow leaflets until midrib. Frass black, a thick clump near origin, more dispersed in centre of mine. The larva cuts out an elliptic case ca. 3.5–4 mm long.</p></tp:treatment-sec><tp:treatment-sec sec-type="Larva" id="SECID0EQTCK"><title>Larva.</title><p>Yellow-green except for green gut contents, in contrast with colourless or whitish larva of <italic><tp:taxon-name><tp:taxon-name-part taxon-name-part-type="genus" reg="Aspilanta">A.</tp:taxon-name-part> <tp:taxon-name-part taxon-name-part-type="species" reg="ampelopsifoliella">ampelopsifoliella</tp:taxon-name-part></tp:taxon-name></italic> on the same host plant (compare Figs <xref ref-type="fig" rid="F13">69</xref>, <xref ref-type="fig" rid="F13">70</xref> with 97–100); head and prothorax dark brown.</p></tp:treatment-sec><tp:treatment-sec sec-type="Life history" id="SECID0EJUCK"><title>Life history.</title><p>Larvae found from August to September through most of the range, but in Florida in April. Field caught adults found in July; larvae collected in fall resulted in emerging adults in April-May, the adult from the April larva emerged in May.</p></tp:treatment-sec><tp:treatment-sec sec-type="distribution" id="SECID0EOUCK"><title>Distribution.</title><p>Canada: Ontario, Québec*; USA: Connecticut, Florida, Kentucky, ? Maine, Massachusetts*, New York, Pennsylvania, ? Texas, Vermont. The previous record from Vermont by <xref ref-type="bibr" rid="B40">Grehan et al. (1995)</xref> was incorrect, as the cited material in the collection of D.L. Wagner belongs to an <italic><tp:taxon-name><tp:taxon-name-part taxon-name-part-type="genus" reg="Antispila">Antispila</tp:taxon-name-part></tp:taxon-name></italic> species. Records from Maine (<xref ref-type="bibr" rid="B6">Brower 1984</xref>) and Texas (<xref ref-type="bibr" rid="B38">Frey and Boll 1878</xref>) are uncertain; the last authors give a description but did not mention the white-tipped antenna.</p></tp:treatment-sec><tp:treatment-sec sec-type="Barcode" id="SECID0EHVCK"><title>Barcode.</title><p>BIN: BOLD:ABA2832 (CT, FL), average distance 0.32%, max. distance 0.8% (<italic>n</italic> = 5), distance to NN 3.53% (next BIN), BIN: BOLD:AAZ5646 (NY, VT), average distance 0.25%, max. distance 0.46% (<italic>n</italic> = 4), distance to NN 2.89% (BOLD:ACA6487). The single specimen in a Malaise trap with that BIN: BOLD:ACA6487, most likely also belongs to <italic><tp:taxon-name><tp:taxon-name-part taxon-name-part-type="genus" reg="Aspilanta">A.</tp:taxon-name-part> <tp:taxon-name-part taxon-name-part-type="species" reg="viticordifoliella">viticordifoliella</tp:taxon-name-part></tp:taxon-name></italic>, to be confirmed by morphological examination.</p></tp:treatment-sec><tp:treatment-sec sec-type="remarks" id="SECID0E3VCK"><title>Remarks.</title><p><italic><tp:taxon-name><tp:taxon-name-part taxon-name-part-type="genus" reg="Antispila">Antispila</tp:taxon-name-part> <tp:taxon-name-part taxon-name-part-type="species" reg="viticordifoliella">viticordifoliella</tp:taxon-name-part></tp:taxon-name></italic> was described on the basis of larvae and leafmines on <italic><tp:taxon-name><tp:taxon-name-part taxon-name-part-type="genus" reg="Vitis">Vitis</tp:taxon-name-part> <tp:taxon-name-part taxon-name-part-type="species" reg="vulpina">vulpina</tp:taxon-name-part></tp:taxon-name></italic> (as <italic><tp:taxon-name><tp:taxon-name-part taxon-name-part-type="genus" reg="Vitis">V.</tp:taxon-name-part> <tp:taxon-name-part taxon-name-part-type="species" reg="cordifolia">cordifolia</tp:taxon-name-part></tp:taxon-name></italic>), with insufficient detail to recognise the species. The first adults were described by <xref ref-type="bibr" rid="B8">Chambers (1874a)</xref>, again as new species. He clearly described a moth, reared from the same host, without an apical spot and antennae “with about six terminal joints silvery white”. His description has later served as basis for the identity of this species, and one of the specimens in <named-content xmlns:xlink="http://www.w3.org/1999/xlink" content-type="dwc:institutional_code" xlink:type="simple">MCZ</named-content> from his collection, incorrectly termed “types” might probably be the best to serve as Neotype, after a male has been dissected and DNA been extracted. Unfortunately the specimens are rather worn, and antennae are missing. The name has also several times been incorrectly used for one of the true <italic><tp:taxon-name><tp:taxon-name-part taxon-name-part-type="genus" reg="Antispila">Antispila</tp:taxon-name-part></tp:taxon-name></italic> species on <italic><tp:taxon-name><tp:taxon-name-part taxon-name-part-type="genus" reg="Vitis">Vitis</tp:taxon-name-part></tp:taxon-name></italic>, <italic><tp:taxon-name><tp:taxon-name-part taxon-name-part-type="genus" reg="Aspilanta">A.</tp:taxon-name-part> <tp:taxon-name-part taxon-name-part-type="species" reg="isabella">isabella</tp:taxon-name-part></tp:taxon-name></italic> Clemens, 1860 or a related species (see van <xref ref-type="bibr" rid="B79">Nieukerken et al. 2012</xref>).</p><p>Earlier we excluded the specimens reared from <italic><tp:taxon-name><tp:taxon-name-part taxon-name-part-type="genus" reg="Parthenocissus">Parthenocissus</tp:taxon-name-part></tp:taxon-name></italic> from this species (van <xref ref-type="bibr" rid="B79">Nieukerken et al. 2012</xref>), but we are now more convinced that they are conspecific. Since then it has become clear that <tp:taxon-name><tp:taxon-name-part taxon-name-part-type="family">Vitaceae</tp:taxon-name-part></tp:taxon-name>-feeding <tp:taxon-name><tp:taxon-name-part taxon-name-part-type="family">Heliozelidae</tp:taxon-name-part></tp:taxon-name> frequently use more than one plant genus as host (eg van <xref ref-type="bibr" rid="B76">Nieukerken and Geertsema 2015</xref>), as we also observe in <italic><tp:taxon-name><tp:taxon-name-part taxon-name-part-type="genus" reg="Aspilanta">A.</tp:taxon-name-part> <tp:taxon-name-part taxon-name-part-type="species" reg="oinophylla">oinophylla</tp:taxon-name-part></tp:taxon-name></italic>. Still we urge that a species level revision using more material should be carried out.</p><p>From very similar mines in <italic><tp:taxon-name><tp:taxon-name-part taxon-name-part-type="genus" reg="Parthenocissus">Parthenocissus</tp:taxon-name-part></tp:taxon-name></italic> collected in North Carolina, CSE and Tracy Feldman have reared an unidentified species of <italic><tp:taxon-name><tp:taxon-name-part taxon-name-part-type="genus" reg="Antispila">Antispila</tp:taxon-name-part></tp:taxon-name></italic>; we have thus omitted possible records of <italic><tp:taxon-name><tp:taxon-name-part taxon-name-part-type="genus" reg="Aspilanta">Aspilanta</tp:taxon-name-part> <tp:taxon-name-part taxon-name-part-type="species" reg="viticordifoliella">viticordifoliella</tp:taxon-name-part></tp:taxon-name></italic> from Iowa, Kansas and Ohio that are based only on photographed mines. In photographs of the North Carolina mines taken in the field, the larvae appear to be paler than those of <italic><tp:taxon-name><tp:taxon-name-part taxon-name-part-type="genus" reg="Aspilanta">A.</tp:taxon-name-part> <tp:taxon-name-part taxon-name-part-type="species" reg="viticordifoliella">viticordifoliella</tp:taxon-name-part></tp:taxon-name></italic>, but this requires confirmation; the <italic><tp:taxon-name><tp:taxon-name-part taxon-name-part-type="genus" reg="Antispila">Antispila</tp:taxon-name-part></tp:taxon-name></italic> mines are otherwise only recognisable when the typical keeled case is formed. The reared adults in fact also resemble <italic><tp:taxon-name><tp:taxon-name-part taxon-name-part-type="genus" reg="Aspilanta">A.</tp:taxon-name-part> <tp:taxon-name-part taxon-name-part-type="species" reg="viticordifoliella">viticordifoliella</tp:taxon-name-part></tp:taxon-name></italic> because of the white-tipped antennae; only checking wing venation and/or the genitalia will separate the two.</p></tp:treatment-sec><tp:treatment-sec sec-type="material" id="SECID0EH2CK"><title>Material: Adults examined.</title><p>CANADA – <bold>Ontario</bold> • 1 ♀; Ottawa; <named-content xmlns:xlink="http://www.w3.org/1999/xlink" content-type="dwc:verbatimCoordinates" xlink:type="simple"><named-content content-type="geo-json" specific-use="{&#34;type&#34;:&#34;Point&#34;,&#34;coordinates&#34;:[-75.690000,45.410000]}" id="NCID0ES2CK" xlink:type="simple">45.41N, 75.69W</named-content></named-content>; G.G. Lewis leg.; emerged 02 Apr. 1971; EventId: 70–48; Genitalia slide: MIC1876; CNCLEP00100475.</p><p>USA – <bold>Massachusetts</bold> • 1 ♀; Hampshire Co., Pelham, 88 Arnold Rd.; <named-content xmlns:xlink="http://www.w3.org/1999/xlink" content-type="dwc:verbatimCoordinates" xlink:type="simple"><named-content content-type="geo-json" specific-use="{&#34;type&#34;:&#34;Point&#34;,&#34;coordinates&#34;:[-72.459800,42.362900]}" id="NCID0E52CK" xlink:type="simple">42.3629N, 72.4598W</named-content></named-content>; 30 Aug. 2013; C.S. Eiseman leg.; <italic><tp:taxon-name><tp:taxon-name-part taxon-name-part-type="genus" reg="Parthenocissus">Parthenocissus</tp:taxon-name-part> <tp:taxon-name-part taxon-name-part-type="species" reg="quinquefolia">quinquefolia</tp:taxon-name-part></tp:taxon-name></italic>; emerged 13 May. 2014; EventId: CSE1109; <abbrev xmlns:xlink="http://www.w3.org/1999/xlink" xlink:title="Personal collection of C.S. Eiseman" id="ABBRID0EO3CK" xlink:type="simple">CSEC</abbrev>.</p></tp:treatment-sec><tp:treatment-sec sec-type="Larvae and leafmines examined" id="SECID0ES3CK"><title>Larvae and leafmines examined.</title><p>CANADA – <bold>Québec</bold> • 1 vacated mine; Gatineau, Aylmer E, near Ottawa river; <named-content xmlns:xlink="http://www.w3.org/1999/xlink" content-type="dwc:verbatimCoordinates" xlink:type="simple"><named-content content-type="geo-json" specific-use="{&#34;type&#34;:&#34;Point&#34;,&#34;coordinates&#34;:[-75.791390,45.390230]}" id="NCID0E43CK" xlink:type="simple">45.39023N, 75.79139W</named-content></named-content>; alt. 56 m; 23 Aug. 2015; E.J. van Nieukerken leg.; <italic><tp:taxon-name><tp:taxon-name-part taxon-name-part-type="genus" reg="Parthenocissus">Parthenocissus</tp:taxon-name-part> <tp:taxon-name-part taxon-name-part-type="species" reg="vitacea">vitacea</tp:taxon-name-part></tp:taxon-name></italic>; EventId: EvN no 2015160–1H; <named-content xmlns:xlink="http://www.w3.org/1999/xlink" content-type="dwc:institutional_code" xlink:type="simple">RMNH</named-content>.INS.40247.</p><p>USA – <bold>Massachusetts</bold> • Hampshire, Northampton Co., Northampton Bikeway west of King St.; <named-content xmlns:xlink="http://www.w3.org/1999/xlink" content-type="dwc:verbatimCoordinates" xlink:type="simple"><named-content content-type="geo-json" specific-use="{&#34;type&#34;:&#34;Point&#34;,&#34;coordinates&#34;:[-72.637529,42.329151]}" id="NCID0EZ4CK" xlink:type="simple">42.329151N, 72.637529W</named-content></named-content>; 13 Sep. 2013; Charley Eiseman leg.; <italic><tp:taxon-name><tp:taxon-name-part taxon-name-part-type="genus" reg="Parthenocissus">Parthenocissus</tp:taxon-name-part> <tp:taxon-name-part taxon-name-part-type="species" reg="quinquefolia">quinquefolia</tp:taxon-name-part></tp:taxon-name></italic>; <abbrev xmlns:xlink="http://www.w3.org/1999/xlink" xlink:title="Personal collection of C.S. Eiseman" id="ABBRID0EJ5CK" xlink:type="simple">CSEC</abbrev>. – <bold>Vermont</bold> • Chittenden Co., Williston, Mud Pond; <named-content xmlns:xlink="http://www.w3.org/1999/xlink" content-type="dwc:verbatimCoordinates" xlink:type="simple"><named-content content-type="geo-json" specific-use="{&#34;type&#34;:&#34;Point&#34;,&#34;coordinates&#34;:[-73.075697,44.413625]}" id="NCID0ES5CK" xlink:type="simple">44.413625N, 73.075697W</named-content></named-content>; 28 Aug. 2016; Charley Eiseman leg.; <italic><tp:taxon-name><tp:taxon-name-part taxon-name-part-type="genus" reg="Parthenocissus">Parthenocissus</tp:taxon-name-part> <tp:taxon-name-part taxon-name-part-type="species" reg="quinquefolia">quinquefolia</tp:taxon-name-part></tp:taxon-name></italic>; <abbrev xmlns:xlink="http://www.w3.org/1999/xlink" xlink:title="Personal collection of C.S. Eiseman" id="ABBRID0EC6CK" xlink:type="simple">CSEC</abbrev>.</p></tp:treatment-sec><tp:treatment-sec sec-type="material" id="SECID0EG6CK"><title>BOLD data, material not examined.</title><p>CANADA – <bold>Ontario</bold> • 1; Point Pelee National Park, Cactus Field; <named-content xmlns:xlink="http://www.w3.org/1999/xlink" content-type="dwc:verbatimCoordinates" xlink:type="simple"><named-content content-type="geo-json" specific-use="{&#34;type&#34;:&#34;Point&#34;,&#34;coordinates&#34;:[-82.516000,41.939000]}" id="NCID0ER6CK" xlink:type="simple">41.939N, 82.516W</named-content></named-content>; alt. 168 m; 27 Jun.–04 Jul. 2012; Tyler Peters leg.; EventId: GMP#00175; BIOUG03514–A11. • 1; Wellington County, Puslinch Township, Concession 11/Hume Rd; <named-content xmlns:xlink="http://www.w3.org/1999/xlink" content-type="dwc:verbatimCoordinates" xlink:type="simple"><named-content content-type="geo-json" specific-use="{&#34;type&#34;:&#34;Point&#34;,&#34;coordinates&#34;:[-80.134000,43.537000]}" id="NCID0EZ6CK" xlink:type="simple">43.537N, 80.134W</named-content></named-content>; alt. 320 m; 18–25 Jul. 2010; Paul Hebert leg.; EventId: L#PHPUS–017; BIOUG01146–B07.</p><p>USA – <bold>Tennessee</bold> • 1 ♀; Great Smoky Mountains National Park, Twin Creeks Science and Education Center; 35.6859N, 83.4986W; alt. 559 m; 10–17 Jul. 2012; Becky Nichols leg.; EventId: GMP#00037; BIOUG02919–H02.</p></tp:treatment-sec><tp:treatment-sec sec-type="Observations" id="SECID0ECADK"><title>Observations.</title><p>CANADA – <bold>Ontario</bold> • Renfrew, Killaloe, Hagarty and Richards; <named-content xmlns:xlink="http://www.w3.org/1999/xlink" content-type="dwc:verbatimCoordinates" xlink:type="simple"><named-content content-type="geo-json" specific-use="{&#34;type&#34;:&#34;Point&#34;,&#34;coordinates&#34;:[-77.591340,45.604910]}" id="NCID0ENADK" xlink:type="simple">45.60491N, 77.59134W</named-content></named-content>; 05 Sep. 2019; Jason J. Dombroskie leg.; <italic><tp:taxon-name><tp:taxon-name-part taxon-name-part-type="genus" reg="Parthenocissus">Parthenocissus</tp:taxon-name-part></tp:taxon-name></italic>; <ext-link xmlns:xlink="http://www.w3.org/1999/xlink" xlink:type="simple" ext-link-type="uri" xlink:href="https://www.inaturalist.org/observations/32173691">https://www.inaturalist.org/observations/32173691</ext-link>. • Renfrew, Wilno; <named-content xmlns:xlink="http://www.w3.org/1999/xlink" content-type="dwc:verbatimCoordinates" xlink:type="simple"><named-content content-type="geo-json" specific-use="{&#34;type&#34;:&#34;Point&#34;,&#34;coordinates&#34;:[-77.591310,45.605080]}" id="NCID0EBBDK" xlink:type="simple">45.60508N, 77.59131W</named-content></named-content>; 05 Sep. 2019; Jason J. Dombroskie leg.; <italic><tp:taxon-name><tp:taxon-name-part taxon-name-part-type="genus" reg="Parthenocissus">Parthenocissus</tp:taxon-name-part></tp:taxon-name></italic>; <ext-link xmlns:xlink="http://www.w3.org/1999/xlink" xlink:type="simple" ext-link-type="uri" xlink:href="https://www.inaturalist.org/observations/32173324">https://www.inaturalist.org/observations/32173324</ext-link>.</p><p>USA – <bold>Massachusetts</bold> • Berkshire Co., Great Barrington; <named-content xmlns:xlink="http://www.w3.org/1999/xlink" content-type="dwc:verbatimCoordinates" xlink:type="simple"><named-content content-type="geo-json" specific-use="{&#34;type&#34;:&#34;Point&#34;,&#34;coordinates&#34;:[-73.335001,42.197001]}" id="NCID0EZBDK" xlink:type="simple">42.197001N, 73.335001W</named-content></named-content>; 16 Sep. 2017; Charley Eiseman &amp; Julia Blyth leg.; <italic><tp:taxon-name><tp:taxon-name-part taxon-name-part-type="genus" reg="Parthenocissus">Parthenocissus</tp:taxon-name-part> <tp:taxon-name-part taxon-name-part-type="species" reg="quinquefolia">quinquefolia</tp:taxon-name-part></tp:taxon-name></italic>; <ext-link xmlns:xlink="http://www.w3.org/1999/xlink" xlink:type="simple" ext-link-type="uri" xlink:href="https://www.inaturalist.org/observations/44823345">https://www.inaturalist.org/observations/44823345</ext-link>.</p></tp:treatment-sec><tp:treatment-sec><!--Section generated to contain objects referenced in tp:taxon-treatment.--><fig id="F1" position="float" orientation="portrait"><object-id xmlns:xlink="http://www.w3.org/1999/xlink" content-type="doi" xlink:type="simple">10.3897/zookeys.957.53908.figures1-8</object-id><object-id xmlns:xlink="http://www.w3.org/1999/xlink" content-type="arpha" xlink:type="simple">335E00FE-AB77-5AFC-9081-F7BF25FC1121</object-id><label>Figures 1–8.</label><caption><p><italic><tp:taxon-name><tp:taxon-name-part taxon-name-part-type="genus" reg="Aspilanta">Aspilanta</tp:taxon-name-part></tp:taxon-name></italic> species, mounted adult moths. <bold>1</bold><italic><tp:taxon-name><tp:taxon-name-part taxon-name-part-type="genus" reg="Aspilanta">A.</tp:taxon-name-part> <tp:taxon-name-part taxon-name-part-type="species" reg="oinophylla">oinophylla</tp:taxon-name-part></tp:taxon-name></italic>, male, USA, VT, <named-content xmlns:xlink="http://www.w3.org/1999/xlink" content-type="dwc:institutional_code" xlink:type="simple">RMNH</named-content>.INS.24378 <bold>2</bold><italic><tp:taxon-name><tp:taxon-name-part taxon-name-part-type="genus" reg="Aspilanta">A.</tp:taxon-name-part> <tp:taxon-name-part taxon-name-part-type="species" reg="hydrangaeella">hydrangaeella</tp:taxon-name-part></tp:taxon-name></italic>, female, USA, NC, <named-content xmlns:xlink="http://www.w3.org/1999/xlink" content-type="dwc:institutional_code" xlink:type="simple">RMNH</named-content>.INS.25191 <bold>3</bold><italic><tp:taxon-name><tp:taxon-name-part taxon-name-part-type="genus" reg="Aspilanta">A.</tp:taxon-name-part> <tp:taxon-name-part taxon-name-part-type="species" reg="ampelopsifoliella">ampelopsifoliella</tp:taxon-name-part></tp:taxon-name></italic>, male, USA, CT, <named-content xmlns:xlink="http://www.w3.org/1999/xlink" content-type="dwc:institutional_code" xlink:type="simple">RMNH</named-content>.INS.24377 <bold>4</bold><italic>A <tp:taxon-name><tp:taxon-name-part taxon-name-part-type="genus" reg="Aspilanta"/><tp:taxon-name-part taxon-name-part-type="species" reg="argentifera">argentifera</tp:taxon-name-part></tp:taxon-name></italic>, female, USA, MA, <named-content xmlns:xlink="http://www.w3.org/1999/xlink" content-type="dwc:institutional_code" xlink:type="simple">RMNH</named-content>.INS.25019 <bold>5</bold><italic><tp:taxon-name><tp:taxon-name-part taxon-name-part-type="genus" reg="Aspilanta">A.</tp:taxon-name-part> <tp:taxon-name-part taxon-name-part-type="species" reg="voraginella">voraginella</tp:taxon-name-part></tp:taxon-name></italic>, male, USA, AZ, <named-content xmlns:xlink="http://www.w3.org/1999/xlink" content-type="dwc:institutional_code" xlink:type="simple">RMNH</named-content>.INS.23918 <bold>6</bold><italic><tp:taxon-name><tp:taxon-name-part taxon-name-part-type="genus" reg="Aspilanta">A.</tp:taxon-name-part> <tp:taxon-name-part taxon-name-part-type="species" reg="argentifera">argentifera</tp:taxon-name-part></tp:taxon-name></italic>, female holotype <bold>7</bold> Undescribed species in unnamed genus14 (“<tp:taxon-name><tp:taxon-name-part taxon-name-part-type="genus" reg="Neospila">Neospila</tp:taxon-name-part></tp:taxon-name>”), male, Chile, Osorno, 20 km W of Entre Lagos, 17.x.1981, leg. Nielsen &amp; Karsholt, genitalia slide EJvN 4632, <named-content xmlns:xlink="http://www.w3.org/1999/xlink" content-type="dwc:institutional_code" xlink:type="simple">ZMUC</named-content><bold>8</bold><italic><tp:taxon-name><tp:taxon-name-part taxon-name-part-type="genus" reg="Aspilanta">A.</tp:taxon-name-part> <tp:taxon-name-part taxon-name-part-type="species" reg="viticordifoliella">viticordifoliella</tp:taxon-name-part></tp:taxon-name></italic>, female, Canada, Ottawa, from <italic><tp:taxon-name><tp:taxon-name-part taxon-name-part-type="genus" reg="Parthenocissus">Parthenocissus</tp:taxon-name-part></tp:taxon-name></italic>, CNCLEP00122404. Scale bars: 1mm.</p></caption><graphic xmlns:xlink="http://www.w3.org/1999/xlink" xlink:href="zookeys-957-105-g001.jpg" position="float" orientation="portrait" xlink:type="simple" id="oo_440912.jpg"><uri content-type="original_file" xlink:type="simple">https://binary.pensoft.net/fig/440912</uri></graphic></fig><fig id="F7" position="float" orientation="portrait"><object-id xmlns:xlink="http://www.w3.org/1999/xlink" content-type="doi" xlink:type="simple">10.3897/zookeys.957.53908.figures34-42</object-id><object-id xmlns:xlink="http://www.w3.org/1999/xlink" content-type="arpha" xlink:type="simple">8907F90D-3C62-5B80-AE86-EECEE661A8FC</object-id><label>Figures 34–42.</label><caption><p><italic><tp:taxon-name><tp:taxon-name-part taxon-name-part-type="genus" reg="Aspilanta">Aspilanta</tp:taxon-name-part></tp:taxon-name></italic> species, larval morphology, final feeding instar (4<sup>th</sup>) and non-feeding instar (5<sup>th</sup>, <bold>36</bold>). <bold>34</bold><italic><tp:taxon-name><tp:taxon-name-part taxon-name-part-type="genus" reg="Aspilanta">A.</tp:taxon-name-part> <tp:taxon-name-part taxon-name-part-type="species" reg="ampelopsifoliella">ampelopsifoliella</tp:taxon-name-part></tp:taxon-name></italic>, ventral aspect, ethanol preserved larva, <named-content xmlns:xlink="http://www.w3.org/1999/xlink" content-type="dwc:institutional_code" xlink:type="simple">RMNH</named-content>.INS.18672P <bold>35</bold><italic><tp:taxon-name><tp:taxon-name-part taxon-name-part-type="genus" reg="Aspilanta">A.</tp:taxon-name-part> <tp:taxon-name-part taxon-name-part-type="species" reg="viticordifoliella">viticordifoliella</tp:taxon-name-part></tp:taxon-name></italic>, ventral aspect, ethanol preserved larva, <named-content xmlns:xlink="http://www.w3.org/1999/xlink" content-type="dwc:institutional_code" xlink:type="simple">RMNH</named-content>.INS.18509P <bold>36</bold><italic><tp:taxon-name><tp:taxon-name-part taxon-name-part-type="genus" reg="Aspilanta">A.</tp:taxon-name-part> <tp:taxon-name-part taxon-name-part-type="species" reg="argentifera">argentifera</tp:taxon-name-part></tp:taxon-name></italic>, head capsule, <named-content xmlns:xlink="http://www.w3.org/1999/xlink" content-type="dwc:institutional_code" xlink:type="simple">RMNH</named-content>.INS.18566P <bold>37–39</bold><italic><tp:taxon-name><tp:taxon-name-part taxon-name-part-type="genus" reg="Aspilanta">A.</tp:taxon-name-part> <tp:taxon-name-part taxon-name-part-type="species" reg="ampelopsifoliella">ampelopsifoliella</tp:taxon-name-part></tp:taxon-name></italic>, head and thorax, resp. focussed at mid levels (head only), dorsally and ventrally, <named-content xmlns:xlink="http://www.w3.org/1999/xlink" content-type="dwc:institutional_code" xlink:type="simple">RMNH</named-content>.INS.18672P <bold>40</bold><italic><tp:taxon-name><tp:taxon-name-part taxon-name-part-type="genus" reg="Aspilanta">A.</tp:taxon-name-part> <tp:taxon-name-part taxon-name-part-type="species" reg="oinophylla">oinophylla</tp:taxon-name-part></tp:taxon-name></italic>, head and thorax, <named-content xmlns:xlink="http://www.w3.org/1999/xlink" content-type="dwc:institutional_code" xlink:type="simple">RMNH</named-content>.INS.18394P <bold>41</bold><italic><tp:taxon-name><tp:taxon-name-part taxon-name-part-type="genus" reg="Aspilanta">A.</tp:taxon-name-part> <tp:taxon-name-part taxon-name-part-type="species" reg="ampelopsifoliella">ampelopsifoliella</tp:taxon-name-part></tp:taxon-name></italic>, last 3 abdominal segments, dorsal aspect, <named-content xmlns:xlink="http://www.w3.org/1999/xlink" content-type="dwc:institutional_code" xlink:type="simple">RMNH</named-content>.INS.18672P <bold>42</bold><italic><tp:taxon-name><tp:taxon-name-part taxon-name-part-type="genus" reg="Aspilanta">A.</tp:taxon-name-part> <tp:taxon-name-part taxon-name-part-type="species" reg="oinophylla">oinophylla</tp:taxon-name-part></tp:taxon-name></italic>, last 3 abdominal segments, ventral aspect, <named-content xmlns:xlink="http://www.w3.org/1999/xlink" content-type="dwc:institutional_code" xlink:type="simple">RMNH</named-content>.INS. 18394P. Scale bars: 1 mm (<bold>34, 35</bold>), 100 μm (<bold>36, 37, 41, 42</bold>), 200 μm (<bold>38–40</bold>).</p></caption><graphic xmlns:xlink="http://www.w3.org/1999/xlink" xlink:href="zookeys-957-105-g007.jpg" position="float" orientation="portrait" xlink:type="simple" id="oo_440918.jpg"><uri content-type="original_file" xlink:type="simple">https://binary.pensoft.net/fig/440918</uri></graphic></fig><fig id="F10" position="float" orientation="portrait"><object-id xmlns:xlink="http://www.w3.org/1999/xlink" content-type="doi" xlink:type="simple">10.3897/zookeys.957.53908.figures45-50</object-id><object-id xmlns:xlink="http://www.w3.org/1999/xlink" content-type="arpha" xlink:type="simple">84A3CD3C-FC17-5871-8797-CBC729BCF04A</object-id><label>Figures 45–50.</label><caption><p><italic><tp:taxon-name><tp:taxon-name-part taxon-name-part-type="genus" reg="Aspilanta">Aspilanta</tp:taxon-name-part></tp:taxon-name></italic> species, live adult moths. <bold>45</bold><italic><tp:taxon-name><tp:taxon-name-part taxon-name-part-type="genus" reg="Aspilanta">A.</tp:taxon-name-part> <tp:taxon-name-part taxon-name-part-type="species" reg="oinophylla">oinophylla</tp:taxon-name-part></tp:taxon-name></italic>, male, Italy, Südtirol, Eisacktal, Klausen, 650 m, e.l. 1.viii.2019, photograph Dieter Robrecht <bold>46</bold><italic><tp:taxon-name><tp:taxon-name-part taxon-name-part-type="genus" reg="Aspilanta">A.</tp:taxon-name-part> <tp:taxon-name-part taxon-name-part-type="species" reg="hydrangaeella">hydrangaeella</tp:taxon-name-part></tp:taxon-name></italic>, female, dorsal view, NC, photograph EJvN <bold>47</bold><italic><tp:taxon-name><tp:taxon-name-part taxon-name-part-type="genus" reg="Aspilanta">A.</tp:taxon-name-part> <tp:taxon-name-part taxon-name-part-type="species" reg="ampelopsifoliella">ampelopsifoliella</tp:taxon-name-part></tp:taxon-name></italic>, female, Pelham MA, photograph CSE <bold>48</bold><italic><tp:taxon-name><tp:taxon-name-part taxon-name-part-type="genus" reg="Aspilanta">A.</tp:taxon-name-part> <tp:taxon-name-part taxon-name-part-type="species" reg="ampelopsifoliella">ampelopsifoliella</tp:taxon-name-part></tp:taxon-name></italic>, male, dorsal view, VT, photograph EJvN <bold>49</bold><italic><tp:taxon-name><tp:taxon-name-part taxon-name-part-type="genus" reg="Aspilanta">A.</tp:taxon-name-part> <tp:taxon-name-part taxon-name-part-type="species" reg="argentifera">argentifera</tp:taxon-name-part></tp:taxon-name></italic>, female, Stockbridge MA, photograph CSE <bold>50</bold><italic><tp:taxon-name><tp:taxon-name-part taxon-name-part-type="genus" reg="Aspilanta">A.</tp:taxon-name-part> <tp:taxon-name-part taxon-name-part-type="species" reg="viticordifoliella">viticordifoliella</tp:taxon-name-part></tp:taxon-name></italic>, female, Pelham MA, photograph CSE.</p></caption><graphic xmlns:xlink="http://www.w3.org/1999/xlink" xlink:href="zookeys-957-105-g010.jpg" position="float" orientation="portrait" xlink:type="simple" id="oo_440921.jpg"><uri content-type="original_file" xlink:type="simple">https://binary.pensoft.net/fig/440921</uri></graphic></fig><fig id="F16" position="float" orientation="portrait"><object-id xmlns:xlink="http://www.w3.org/1999/xlink" content-type="doi" xlink:type="simple">10.3897/zookeys.957.53908.figures97-106</object-id><object-id xmlns:xlink="http://www.w3.org/1999/xlink" content-type="arpha" xlink:type="simple">00DD65D4-AA7A-5E9B-8B5D-234FAF8C32B4</object-id><label>Figures 97–106.</label><caption><p><italic><tp:taxon-name><tp:taxon-name-part taxon-name-part-type="genus" reg="Aspilanta">Aspilanta</tp:taxon-name-part> <tp:taxon-name-part taxon-name-part-type="species" reg="viticordifoliella">viticordifoliella</tp:taxon-name-part></tp:taxon-name></italic>, leafmines, larvae and shields on <italic><tp:taxon-name><tp:taxon-name-part taxon-name-part-type="genus" reg="Parthenocissus">Parthenocissus</tp:taxon-name-part> <tp:taxon-name-part taxon-name-part-type="species" reg="quinquefolia">quinquefolia</tp:taxon-name-part></tp:taxon-name></italic> and <italic><tp:taxon-name><tp:taxon-name-part taxon-name-part-type="genus" reg="Parthenocissus">P.</tp:taxon-name-part> <tp:taxon-name-part taxon-name-part-type="species" reg="vitacea">vitacea</tp:taxon-name-part></tp:taxon-name></italic> (104). <bold>97, 99, 100, 105, 106</bold> MA, Northampton, 13.ix.2013, CSE, 105 shows the left mine of 100, 106 showing flat shield to distinguish it from <italic><tp:taxon-name><tp:taxon-name-part taxon-name-part-type="genus" reg="Antispila">Antispila</tp:taxon-name-part></tp:taxon-name></italic> species <bold>98</bold> VT, Williston, 28.viii.2016, CSE <bold>101</bold> MA, Great Barrington, 16.ix.2017, CSE <bold>102, 103</bold> VT, Button Bay SP, 16.ix.2011, EvN2011254–2 <bold>104</bold> QC, Aylmer, 23.viii.2015, EvN2015160.</p></caption><graphic xmlns:xlink="http://www.w3.org/1999/xlink" xlink:href="zookeys-957-105-g016.jpg" position="float" orientation="portrait" xlink:type="simple" id="oo_440927.jpg"><uri content-type="original_file" xlink:type="simple">https://binary.pensoft.net/fig/440927</uri></graphic></fig></tp:treatment-sec><ref-list><ref id="B8"><mixed-citation xmlns:xlink="http://www.w3.org/1999/xlink" xlink:type="simple"><person-group><name name-style="western"><surname>Chambers</surname><given-names>VT</given-names></name></person-group> (<year>1874a</year>) <article-title>Micro-<tp:taxon-name><tp:taxon-name-part taxon-name-part-type="order">Lepidoptera</tp:taxon-name-part></tp:taxon-name>.</article-title><source>Canadian Entomologist</source><volume>6</volume>: <fpage>166</fpage>–<lpage>170</lpage>. <ext-link xlink:type="simple" ext-link-type="doi" xlink:href="10.4039/Ent6166-9">https://doi.org/10.4039/Ent6166-9</ext-link></mixed-citation></ref><ref id="B38"><mixed-citation xmlns:xlink="http://www.w3.org/1999/xlink" xlink:type="simple"><person-group><name name-style="western"><surname>Frey</surname><given-names>H</given-names></name><name name-style="western"><surname>Boll</surname><given-names>J</given-names></name></person-group> (<year>1878</year>) <article-title>Tineen aus Texas.</article-title><source>Stettiner Entomologische Zeitung</source><volume>39</volume>: <fpage>249</fpage>–<lpage>280</lpage>. <ext-link xlink:type="simple" ext-link-type="uri" xlink:href="http://biodiversitylibrary.org/page/8988447">http://biodiversitylibrary.org/page/8988447</ext-link></mixed-citation></ref><ref id="B13"><mixed-citation xmlns:xlink="http://www.w3.org/1999/xlink" xlink:type="simple"><person-group><name name-style="western"><surname>Chambers</surname><given-names>VT</given-names></name></person-group> (<year>1880</year>) <article-title>Notes upon some Tineid larvae.</article-title><source>Psyche (Cambridge)</source><volume>3</volume>: <fpage>63</fpage>–<lpage>68</lpage>. <ext-link xlink:type="simple" ext-link-type="doi" xlink:href="10.1155/1880/38474">https://doi.org/10.1155/1880/38474</ext-link></mixed-citation></ref><ref id="B27"><mixed-citation xmlns:xlink="http://www.w3.org/1999/xlink" xlink:type="simple"><person-group><name name-style="western"><surname>Edwards</surname><given-names>H</given-names></name></person-group> (<year>1889</year>) <article-title>Bibliographical catalogue of the described transformations of North American <tp:taxon-name><tp:taxon-name-part taxon-name-part-type="order">Lepidoptera</tp:taxon-name-part></tp:taxon-name>.</article-title><source>Bulletin of the United States National Museum</source><volume>35</volume>: <fpage>3</fpage>–<lpage>147</lpage>. <ext-link xlink:type="simple" ext-link-type="doi" xlink:href="10.5479/si.03629236.35">https://doi.org/10.5479/si.03629236.35</ext-link></mixed-citation></ref><ref id="B24"><mixed-citation xmlns:xlink="http://www.w3.org/1999/xlink" xlink:type="simple"><person-group><name name-style="western"><surname>Dyar</surname><given-names>HG</given-names></name><name name-style="western"><surname>Fernald</surname><given-names>CH</given-names></name><name name-style="western"><surname>Hulst</surname><given-names>GD</given-names></name><name name-style="western"><surname>Busck</surname><given-names>A</given-names></name></person-group> (<year>1903</year>) <article-title>A list of North American <tp:taxon-name><tp:taxon-name-part taxon-name-part-type="order">Lepidoptera</tp:taxon-name-part></tp:taxon-name> and key to the literature of this order of insects.</article-title><source>Bulletin of the United States National Museum</source><volume>52</volume>: <fpage>1</fpage>–<lpage>723</lpage>. <ext-link xlink:type="simple" ext-link-type="doi" xlink:href="10.5479/si.03629236.52.i">https://doi.org/10.5479/si.03629236.52.i</ext-link></mixed-citation></ref><ref id="B1"><mixed-citation xmlns:xlink="http://www.w3.org/1999/xlink" xlink:type="simple"><person-group><name name-style="western"><surname>Barnes</surname><given-names>W</given-names></name><name name-style="western"><surname>McDunnough</surname><given-names>J</given-names></name></person-group> (<year>1917</year>) <source>Check list of the <tp:taxon-name><tp:taxon-name-part taxon-name-part-type="order">Lepidoptera</tp:taxon-name-part></tp:taxon-name> of boreal America.</source><publisher-name>Herald Press</publisher-name>, <publisher-loc>Decatur, Ill.</publisher-loc>, <size units="page">392 pp</size>. <ext-link xlink:type="simple" ext-link-type="doi" xlink:href="10.5962/bhl.title.29466">https://doi.org/10.5962/bhl.title.29466</ext-link></mixed-citation></ref><ref id="B35"><mixed-citation xmlns:xlink="http://www.w3.org/1999/xlink" xlink:type="simple"><person-group><name name-style="western"><surname>Forbes</surname><given-names>WTM</given-names></name></person-group> (<year>1923</year>) <article-title>The <tp:taxon-name><tp:taxon-name-part taxon-name-part-type="order">Lepidoptera</tp:taxon-name-part></tp:taxon-name> of New York and neighboring states. Primitive forms Microlepidoptera, Pyraloids, Bombyces.</article-title><source>Memoirs of the Cornell University Agricultural Experiment Station</source><volume>68</volume>: <fpage>1</fpage>–<lpage>792</lpage>. <ext-link xlink:type="simple" ext-link-type="doi" xlink:href="10.5962/bhl.title.23875">https://doi.org/10.5962/bhl.title.23875</ext-link></mixed-citation></ref><ref id="B71"><mixed-citation xmlns:xlink="http://www.w3.org/1999/xlink" xlink:type="simple"><person-group><name name-style="western"><surname>Needham</surname><given-names>JG</given-names></name><name name-style="western"><surname>Frost</surname><given-names>SW</given-names></name><name name-style="western"><surname>Tothill</surname><given-names>BH</given-names></name></person-group> (<year>1928</year>) <source>Leaf-mining insects.</source><publisher-name>Williams &amp; Wilkins</publisher-name>, <publisher-loc>Baltimore</publisher-loc>, <size units="page">351 pp</size>. <ext-link xlink:type="simple" ext-link-type="uri" xlink:href="http://biodiversitylibrary.org/page/5890390">http://biodiversitylibrary.org/page/5890390</ext-link></mixed-citation></ref><ref id="B63"><mixed-citation xmlns:xlink="http://www.w3.org/1999/xlink" xlink:type="simple"><person-group><name name-style="western"><surname>McDunnough</surname><given-names>J</given-names></name></person-group> (<year>1939</year>) <article-title>Check list of the <tp:taxon-name><tp:taxon-name-part taxon-name-part-type="order">Lepidoptera</tp:taxon-name-part></tp:taxon-name> of Canada and the United States of America, 2. Microlepidoptera.</article-title><source>Memoirs of the Southern California Academy of Sciences</source><volume>2</volume>: <fpage>1</fpage>–<lpage>171</lpage>. <ext-link xlink:type="simple" ext-link-type="uri" xlink:href="https://www.biodiversitylibrary.org/page/52405419">https://www.biodiversitylibrary.org/page/52405419</ext-link></mixed-citation></ref><ref id="B19"><mixed-citation xmlns:xlink="http://www.w3.org/1999/xlink" xlink:type="simple"><person-group><name name-style="western"><surname>Davis</surname><given-names>DR</given-names></name></person-group> (<year>1983b</year>) <tp:taxon-name><tp:taxon-name-part taxon-name-part-type="family">Heliozelidae</tp:taxon-name-part></tp:taxon-name>. In: Hodges RW, Dominick T, Davis DR, Ferguson DC, Franclemont JG, Munroe EG, Powell JA (Eds) Check list of the <tp:taxon-name><tp:taxon-name-part taxon-name-part-type="order">Lepidoptera</tp:taxon-name-part></tp:taxon-name> of America north of Mexico, including Greenland. Classey, London, 4.</mixed-citation></ref><ref id="B6"><mixed-citation xmlns:xlink="http://www.w3.org/1999/xlink" xlink:type="simple"><person-group><name name-style="western"><surname>Brower</surname><given-names>AE</given-names></name></person-group> (<year>1984</year>) <article-title>A list of the <tp:taxon-name><tp:taxon-name-part taxon-name-part-type="order">Lepidoptera</tp:taxon-name-part></tp:taxon-name> of Maine, part 2. The Microlepidoptera. Section 2. <tp:taxon-name><tp:taxon-name-part taxon-name-part-type="family">Cosmopterigidae</tp:taxon-name-part></tp:taxon-name> through <tp:taxon-name><tp:taxon-name-part taxon-name-part-type="family">Hepialidae</tp:taxon-name-part></tp:taxon-name>.</article-title><source>Technical Bulletin Maine Agricultural Experiment Station</source><volume>114</volume>: <fpage>1</fpage>–<lpage>70</lpage>.</mixed-citation></ref><ref id="B64"><mixed-citation xmlns:xlink="http://www.w3.org/1999/xlink" xlink:type="simple"><person-group><name name-style="western"><surname>McGiffen</surname><given-names>KC</given-names></name><name name-style="western"><surname>Neunzig</surname><given-names>HH</given-names></name></person-group> (<year>1985</year>) <source>A guide to the identification and biology of insects feeding on muscadine and bunch grapes in North Carolina.</source><publisher-name>North Carolina Agricultural Research Service</publisher-name>, <publisher-loc>North Carolina State University, Raleigh, North Carolina</publisher-loc>, <size units="page">93 pp</size>.</mixed-citation></ref><ref id="B77"><mixed-citation xmlns:xlink="http://www.w3.org/1999/xlink" xlink:type="simple"><person-group><name name-style="western"><surname>Nieukerken</surname><given-names>EJ van</given-names></name><name name-style="western"><surname>Pohl</surname><given-names>GR</given-names></name></person-group> (<year>2018</year>) <article-title>Family <tp:taxon-name><tp:taxon-name-part taxon-name-part-type="family">Heliozelidae</tp:taxon-name-part></tp:taxon-name> Heinemann &amp; Wocke, 1876 (shield-bearer moths).</article-title> In: <person-group><name name-style="western"><surname>Pohl</surname><given-names>GR</given-names></name><name name-style="western"><surname>Landry</surname><given-names>J-F</given-names></name><name name-style="western"><surname>Schmidt</surname><given-names>BC</given-names></name><name name-style="western"><surname>Lafontaine</surname><given-names>JD</given-names></name><name name-style="western"><surname>Macaulay</surname><given-names>AD</given-names></name><name name-style="western"><surname>Troubridge</surname><given-names>JT</given-names></name><name name-style="western"><surname>Nieukerken</surname><given-names>EJ van</given-names></name><name name-style="western"><surname>DeWaard</surname><given-names>JR</given-names></name><name name-style="western"><surname>Dombroskie</surname><given-names>JJ</given-names></name><name name-style="western"><surname>Klymko</surname><given-names>J</given-names></name><name name-style="western"><surname>Nazari</surname><given-names>V</given-names></name><name name-style="western"><surname>Stead</surname><given-names>K</given-names></name></person-group> (<role>Eds</role>) <issue-title>Annotated checklist of the moths and butterflies (Lepidoptera) of Canada and Alaska.</issue-title><source>Pensoft Publishers, Sofia, Series Faunistica</source><volume>118</volume>: <fpage>41</fpage>–<lpage>42</lpage>.</mixed-citation></ref><ref id="B28"><mixed-citation xmlns:xlink="http://www.w3.org/1999/xlink" xlink:type="simple"><person-group><name name-style="western"><surname>Eiseman</surname><given-names>C</given-names></name></person-group> (<year>2019</year>) Leafminers of North America (1<sup>st</sup> edn). Charley Eiseman, 1806 pp. <ext-link xlink:type="simple" ext-link-type="uri" xlink:href="http://charleyeiseman.com/leafminers">http://charleyeiseman.com/leafminers</ext-link></mixed-citation></ref><ref id="B79"><mixed-citation xmlns:xlink="http://www.w3.org/1999/xlink" xlink:type="simple"><person-group><name name-style="western"><surname>Nieukerken</surname><given-names>EJ van</given-names></name><name name-style="western"><surname>Wagner</surname><given-names>DL</given-names></name><name name-style="western"><surname>Baldessari</surname><given-names>M</given-names></name><name name-style="western"><surname>Mazzon</surname><given-names>L</given-names></name><name name-style="western"><surname>Angeli</surname><given-names>G</given-names></name><name name-style="western"><surname>Girolami</surname><given-names>V</given-names></name><name name-style="western"><surname>Duso</surname><given-names>C</given-names></name><name name-style="western"><surname>Doorenweerd</surname><given-names>C</given-names></name></person-group> (<year>2012</year>) <article-title><italic><tp:taxon-name><tp:taxon-name-part taxon-name-part-type="genus">Antispila</tp:taxon-name-part> <tp:taxon-name-part taxon-name-part-type="species">oinophylla</tp:taxon-name-part></tp:taxon-name></italic> new species (<tp:taxon-name><tp:taxon-name-part taxon-name-part-type="order">Lepidoptera</tp:taxon-name-part></tp:taxon-name>, <tp:taxon-name><tp:taxon-name-part taxon-name-part-type="family">Heliozelidae</tp:taxon-name-part></tp:taxon-name>), a new North American grapevine leafminer invading Italian vineyards: taxonomy, DNA barcodes and life cycle.</article-title><source>ZooKeys</source><volume>170</volume>: <fpage>29</fpage>–<lpage>77</lpage>. <ext-link xlink:type="simple" ext-link-type="doi" xlink:href="10.3897/zookeys.170.2617">https://doi.org/10.3897/zookeys.170.2617</ext-link></mixed-citation></ref><ref id="B40"><mixed-citation xmlns:xlink="http://www.w3.org/1999/xlink" xlink:type="simple"><person-group><name name-style="western"><surname>Grehan</surname><given-names>JR</given-names></name><name name-style="western"><surname>Parker</surname><given-names>BL</given-names></name><name name-style="western"><surname>Nielsen</surname><given-names>GR</given-names></name><name name-style="western"><surname>Miller</surname><given-names>DH</given-names></name><name name-style="western"><surname>Hedbor</surname><given-names>JD</given-names></name><name name-style="western"><surname>Sabourin</surname><given-names>M</given-names></name><name name-style="western"><surname>Griggs</surname><given-names>MS</given-names></name></person-group> (<year>1995</year>) <article-title>Moths and butterflies of Vermont (<tp:taxon-name><tp:taxon-name-part taxon-name-part-type="order">Lepidoptera</tp:taxon-name-part></tp:taxon-name>), a faunal checklist. A joint Vermont Agricultural Experiment Station and State of Vermont publication.</article-title><source>Miscellaneous Publication</source><volume>116</volume>: <fpage>1</fpage>–<lpage>86</lpage>. <ext-link xlink:type="simple" ext-link-type="uri" xlink:href="http://www.uvm.edu/vmc/attachments/project/999/reports/VTmothsbutterflies.pdf">http://www.uvm.edu/vmc/attachments/project/999/reports/VTmothsbutterflies.pdf</ext-link></mixed-citation></ref><ref id="B76"><mixed-citation xmlns:xlink="http://www.w3.org/1999/xlink" xlink:type="simple"><person-group><name name-style="western"><surname>Nieukerken</surname><given-names>EJ van</given-names></name><name name-style="western"><surname>Geertsema</surname><given-names>H</given-names></name></person-group> (<year>2015</year>) <article-title>A new leafminer on grapevine and <italic><tp:taxon-name><tp:taxon-name-part taxon-name-part-type="genus">Rhoicissus</tp:taxon-name-part></tp:taxon-name></italic> (<tp:taxon-name><tp:taxon-name-part taxon-name-part-type="family">Vitaceae</tp:taxon-name-part></tp:taxon-name>) in South Africa within an expanded generic concept of <italic><tp:taxon-name><tp:taxon-name-part taxon-name-part-type="genus">Holocacista</tp:taxon-name-part></tp:taxon-name></italic> (<tp:taxon-name><tp:taxon-name-part taxon-name-part-type="class">Insecta</tp:taxon-name-part></tp:taxon-name>, <tp:taxon-name><tp:taxon-name-part taxon-name-part-type="order">Lepidoptera</tp:taxon-name-part></tp:taxon-name>: <tp:taxon-name><tp:taxon-name-part taxon-name-part-type="family">Heliozelidae</tp:taxon-name-part></tp:taxon-name>).</article-title><source>ZooKeys</source><volume>507</volume>: <fpage>41</fpage>–<lpage>97</lpage>. <ext-link xlink:type="simple" ext-link-type="doi" xlink:href="10.3897/zookeys.507.9536">https://doi.org/10.3897/zookeys.507.9536</ext-link></mixed-citation></ref></ref-list></tp:taxon-treatment>
