# Supplementary material for: Splitting the leafmining shield-bearer moth genus Antispila Hübner (Lepidoptera, Heliozelidae): North American species with reduced venation placed in Aspilanta new genus, with a review of heliozelid morphology
Source: Zookeys. 2020 Aug 10;957:105–61. doi: 10.3897/zookeys.957.53908 (PMC7431445; doi:10.3897/zookeys.957.53908)
Supplement: XML Treatment for Aspilanta [file zookeys.957.53908-treatment8.xml]

<!DOCTYPE tp:taxon-treatment
  PUBLIC "-//TaxonX//DTD Taxonomic Treatment Publishing DTD v0 20100105//EN" "tax-treatment-NSO.dtd">
<tp:taxon-treatment xmlns:tp="http://www.plazi.org/taxpub"><tp:treatment-meta><kwd-group><label>Taxon classification</label><kwd><named-content xmlns:xlink="http://www.w3.org/1999/xlink" content-type="kingdom">Animalia</named-content></kwd><kwd><named-content xmlns:xlink="http://www.w3.org/1999/xlink" content-type="order">Lepidoptera</named-content></kwd><kwd><named-content xmlns:xlink="http://www.w3.org/1999/xlink" content-type="family">Heliozelidae</named-content></kwd></kwd-group><mixed-citation publication-type="journal"><person-group><name><surname>van Nieukerken</surname><given-names>Erik J.</given-names></name><name><surname>Eiseman</surname><given-names>Charles S.</given-names></name></person-group><article-title>Splitting the leafmining shield-bearer moth genus <italic><tp:taxon-name><tp:taxon-name-part taxon-name-part-type="genus" reg="Antispila">Antispila</tp:taxon-name-part></tp:taxon-name></italic> Hübner (<tp:taxon-name><tp:taxon-name-part taxon-name-part-type="order">Lepidoptera</tp:taxon-name-part></tp:taxon-name>, <tp:taxon-name><tp:taxon-name-part taxon-name-part-type="family">Heliozelidae</tp:taxon-name-part></tp:taxon-name>): North American species with reduced venation placed in <italic><tp:taxon-name><tp:taxon-name-part taxon-name-part-type="genus" reg="Aspilanta">Aspilanta</tp:taxon-name-part></tp:taxon-name></italic> new genus, with a review of heliozelid morphology</article-title><source>Zookeys</source><day>10</day><month>8</month><year>2020</year><volume>957</volume><fpage>105</fpage><lpage>161</lpage><pub-id pub-id-type="doi">10.3897/zookeys.957.53908</pub-id></mixed-citation></tp:treatment-meta><tp:nomenclature><tp:taxon-name><object-id xmlns:xlink="http://www.w3.org/1999/xlink" content-type="arpha" xlink:type="simple">C77E53AB-73CD-599E-8274-FC212C8EF4D6</object-id>
              <tp:taxon-name-part taxon-name-part-type="genus" reg="Aspilanta">Aspilanta</tp:taxon-name-part>
            </tp:taxon-name><tp:taxon-authority>“Vitis1_USA”</tp:taxon-authority><tp:nomenclature-citation-list><tp:nomenclature-citation><tp:taxon-name>
                  <tp:taxon-name-part taxon-name-part-type="genus" reg="Antispila">Antispila</tp:taxon-name-part>
                </tp:taxon-name><comment>Vitis1; van <xref ref-type="bibr" rid="B79">Nieukerken et al. 2012</xref>: 56, 77.</comment></tp:nomenclature-citation></tp:nomenclature-citation-list></tp:nomenclature><tp:treatment-sec sec-type="Differential diagnosis" id="SECID0E3DDK"><title>Differential diagnosis.</title><p>Externally not distinguishable from <italic><tp:taxon-name><tp:taxon-name-part taxon-name-part-type="genus" reg="Aspilanta">A.</tp:taxon-name-part> <tp:taxon-name-part taxon-name-part-type="species" reg="oinophylla">oinophylla</tp:taxon-name-part></tp:taxon-name></italic> or <italic><tp:taxon-name><tp:taxon-name-part taxon-name-part-type="genus" reg="Aspilanta">A.</tp:taxon-name-part> <tp:taxon-name-part taxon-name-part-type="species" reg="ampelopsifoliella">ampelopsifoliella</tp:taxon-name-part></tp:taxon-name></italic>. Genitalia and leafmines not yet examined.</p></tp:treatment-sec><tp:treatment-sec sec-type="host" id="SECID0EYEDK"><title>Host plants.</title><p><tp:taxon-name><tp:taxon-name-part taxon-name-part-type="family">Vitaceae</tp:taxon-name-part></tp:taxon-name>: <italic><tp:taxon-name><tp:taxon-name-part taxon-name-part-type="genus" reg="Vitis">Vitis</tp:taxon-name-part> <tp:taxon-name-part taxon-name-part-type="species" reg="aestivalis">aestivalis</tp:taxon-name-part></tp:taxon-name></italic>, <italic><tp:taxon-name><tp:taxon-name-part taxon-name-part-type="genus" reg="Vitis">Vitis</tp:taxon-name-part></tp:taxon-name></italic> spec.</p></tp:treatment-sec><tp:treatment-sec sec-type="Leafmine" id="SECID0EVFDK"><title>Leafmine.</title><p>Not examined.</p></tp:treatment-sec><tp:treatment-sec sec-type="Life history" id="SECID0E1FDK"><title>Life history.</title><p>Larvae in June and July, single adult reared in July. Possibly bivoltine.</p></tp:treatment-sec><tp:treatment-sec sec-type="distribution" id="SECID0E6FDK"><title>Distribution.</title><p>USA: Connecticut, Florida.</p></tp:treatment-sec><tp:treatment-sec sec-type="Barcode" id="SECID0EEGDK"><title>Barcode.</title><p>BIN: BOLD:ABA2832, average/max. distance 0.35% (<italic>n</italic> = 2), distance to NN 9.72% (BIN: BOLD:AEA4069, unknown, not a public record).</p></tp:treatment-sec><tp:treatment-sec sec-type="material" id="SECID0EMGDK"><title>Material.</title><p>See van <xref ref-type="bibr" rid="B79">Nieukerken et al. (2012)</xref>.</p><fig id="F14" position="float" orientation="portrait"><object-id xmlns:xlink="http://www.w3.org/1999/xlink" content-type="doi" xlink:type="simple">10.3897/zookeys.957.53908.figures80-87</object-id><object-id xmlns:xlink="http://www.w3.org/1999/xlink" content-type="arpha" xlink:type="simple">ADA0A39B-13D8-57BC-BCAC-637BB190C8A5</object-id><label>Figures 80–87.</label><caption><p><italic><tp:taxon-name><tp:taxon-name-part taxon-name-part-type="genus" reg="Aspilanta">Aspilanta</tp:taxon-name-part></tp:taxon-name></italic> from SW USA, leafmines, larvae and shields on <italic><tp:taxon-name><tp:taxon-name-part taxon-name-part-type="genus" reg="Vitis">Vitis</tp:taxon-name-part> <tp:taxon-name-part taxon-name-part-type="species" reg="arizonica">arizonica</tp:taxon-name-part></tp:taxon-name></italic>. <bold>80, 81</bold><italic><tp:taxon-name><tp:taxon-name-part taxon-name-part-type="genus" reg="Aspilanta">A.</tp:taxon-name-part> <tp:taxon-name-part taxon-name-part-type="species" reg="voraginella">voraginella</tp:taxon-name-part></tp:taxon-name></italic>, AZ, Cochise Co., 3.viii.2019, photographs by Laura Gaudette <bold>82, 83</bold><italic><tp:taxon-name><tp:taxon-name-part taxon-name-part-type="genus" reg="Aspilanta">A.</tp:taxon-name-part> <tp:taxon-name-part taxon-name-part-type="species" reg="voraginella">voraginella</tp:taxon-name-part></tp:taxon-name></italic>, US, Zion National Park (type locality), 22.vii.2008, lighting from resp,. above and beneath mines, photographs by Noah Charney <bold>84–87</bold><italic><tp:taxon-name><tp:taxon-name-part taxon-name-part-type="genus" reg="Aspilanta">Aspilanta</tp:taxon-name-part></tp:taxon-name></italic> “<tp:taxon-name><tp:taxon-name-part taxon-name-part-type="genus" reg="Vitis">Vitis</tp:taxon-name-part></tp:taxon-name>.arizonica_USA”, AZ, Cochise Co., 11.xi.2012, CSE–L141.</p></caption><graphic xmlns:xlink="http://www.w3.org/1999/xlink" xlink:href="zookeys-957-105-g014.jpg" position="float" orientation="portrait" xlink:type="simple" id="oo_440925.jpg"><uri content-type="original_file" xlink:type="simple">https://binary.pensoft.net/fig/440925</uri></graphic></fig><fig id="F15" position="float" orientation="portrait"><object-id xmlns:xlink="http://www.w3.org/1999/xlink" content-type="doi" xlink:type="simple">10.3897/zookeys.957.53908.figures88-96</object-id><object-id xmlns:xlink="http://www.w3.org/1999/xlink" content-type="arpha" xlink:type="simple">683D87D5-8788-5FCE-AA02-837B2967A654</object-id><label>Figures 88–96.</label><caption><p><italic><tp:taxon-name><tp:taxon-name-part taxon-name-part-type="genus" reg="Aspilanta">Aspilanta</tp:taxon-name-part> <tp:taxon-name-part taxon-name-part-type="species" reg="argentifera">argentifera</tp:taxon-name-part></tp:taxon-name></italic>, leafmines, larvae and shields. <bold>88</bold> NC, Laurinburg, 27.ix.2016, <italic><tp:taxon-name><tp:taxon-name-part taxon-name-part-type="genus" reg="Morella">Morella</tp:taxon-name-part> <tp:taxon-name-part taxon-name-part-type="species" reg="cerifera">cerifera</tp:taxon-name-part></tp:taxon-name></italic>, CSE <bold>89</bold> MA, Northfield, 26.x.2015, <italic><tp:taxon-name><tp:taxon-name-part taxon-name-part-type="genus" reg="Comptonia">Comptonia</tp:taxon-name-part> <tp:taxon-name-part taxon-name-part-type="species" reg="peregrina">peregrina</tp:taxon-name-part></tp:taxon-name></italic>, CSE <bold>90</bold> VT, Chickering Bog, 6.ix.2015, <italic><tp:taxon-name><tp:taxon-name-part taxon-name-part-type="genus" reg="Myrica">Myrica</tp:taxon-name-part> <tp:taxon-name-part taxon-name-part-type="species" reg="gale">gale</tp:taxon-name-part></tp:taxon-name></italic>, EvN2015222, showing wilted leaf tip <bold>91, 96</bold> MA, Erving, 27.x.2014, <italic><tp:taxon-name><tp:taxon-name-part taxon-name-part-type="genus" reg="Comptonia">Comptonia</tp:taxon-name-part> <tp:taxon-name-part taxon-name-part-type="species" reg="peregrina">peregrina</tp:taxon-name-part></tp:taxon-name></italic>, CSE1557 <bold>92, 93</bold> MA, Nantucket, Radar Hill, 15.xi.2015, <italic><tp:taxon-name><tp:taxon-name-part taxon-name-part-type="genus" reg="Morella">Morella</tp:taxon-name-part> <tp:taxon-name-part taxon-name-part-type="species" reg="caroliniensis">caroliniensis</tp:taxon-name-part></tp:taxon-name></italic>, CSE2398, same mine at different stages <bold>94</bold> MA, Stockbridge, 16.vii.2017, <italic><tp:taxon-name><tp:taxon-name-part taxon-name-part-type="genus" reg="Myrica">Myrica</tp:taxon-name-part> <tp:taxon-name-part taxon-name-part-type="species" reg="gale">gale</tp:taxon-name-part></tp:taxon-name></italic> CSE4096, showing very long linear portion directly along midrib <bold>95</bold> MA, Nantucket, UMass field station, 5.xi.2017, <italic><tp:taxon-name><tp:taxon-name-part taxon-name-part-type="genus" reg="Morella">Morella</tp:taxon-name-part> <tp:taxon-name-part taxon-name-part-type="species" reg="caroliniensis">caroliniensis</tp:taxon-name-part></tp:taxon-name></italic>, CSE4546.</p></caption><graphic xmlns:xlink="http://www.w3.org/1999/xlink" xlink:href="zookeys-957-105-g015.jpg" position="float" orientation="portrait" xlink:type="simple" id="oo_440926.jpg"><uri content-type="original_file" xlink:type="simple">https://binary.pensoft.net/fig/440926</uri></graphic></fig></tp:treatment-sec><ref-list><ref id="B79"><mixed-citation xmlns:xlink="http://www.w3.org/1999/xlink" xlink:type="simple"><person-group><name name-style="western"><surname>Nieukerken</surname><given-names>EJ van</given-names></name><name name-style="western"><surname>Wagner</surname><given-names>DL</given-names></name><name name-style="western"><surname>Baldessari</surname><given-names>M</given-names></name><name name-style="western"><surname>Mazzon</surname><given-names>L</given-names></name><name name-style="western"><surname>Angeli</surname><given-names>G</given-names></name><name name-style="western"><surname>Girolami</surname><given-names>V</given-names></name><name name-style="western"><surname>Duso</surname><given-names>C</given-names></name><name name-style="western"><surname>Doorenweerd</surname><given-names>C</given-names></name></person-group> (<year>2012</year>) <article-title><italic><tp:taxon-name><tp:taxon-name-part taxon-name-part-type="genus">Antispila</tp:taxon-name-part> <tp:taxon-name-part taxon-name-part-type="species">oinophylla</tp:taxon-name-part></tp:taxon-name></italic> new species (<tp:taxon-name><tp:taxon-name-part taxon-name-part-type="order">Lepidoptera</tp:taxon-name-part></tp:taxon-name>, <tp:taxon-name><tp:taxon-name-part taxon-name-part-type="family">Heliozelidae</tp:taxon-name-part></tp:taxon-name>), a new North American grapevine leafminer invading Italian vineyards: taxonomy, DNA barcodes and life cycle.</article-title><source>ZooKeys</source><volume>170</volume>: <fpage>29</fpage>–<lpage>77</lpage>. <ext-link xlink:type="simple" ext-link-type="doi" xlink:href="10.3897/zookeys.170.2617">https://doi.org/10.3897/zookeys.170.2617</ext-link></mixed-citation></ref></ref-list></tp:taxon-treatment>
