# Supplementary material for: Splitting the leafmining shield-bearer moth genus Antispila Hübner (Lepidoptera, Heliozelidae): North American species with reduced venation placed in Aspilanta new genus, with a review of heliozelid morphology
Source: Zookeys. 2020 Aug 10;957:105–61. doi: 10.3897/zookeys.957.53908 (PMC7431445; doi:10.3897/zookeys.957.53908)
Supplement: XML Treatment for Aspilanta [file zookeys.957.53908-treatment9.xml]

<!DOCTYPE tp:taxon-treatment
  PUBLIC "-//TaxonX//DTD Taxonomic Treatment Publishing DTD v0 20100105//EN" "tax-treatment-NSO.dtd">
<tp:taxon-treatment xmlns:tp="http://www.plazi.org/taxpub"><tp:treatment-meta><kwd-group><label>Taxon classification</label><kwd><named-content xmlns:xlink="http://www.w3.org/1999/xlink" content-type="kingdom">Animalia</named-content></kwd><kwd><named-content xmlns:xlink="http://www.w3.org/1999/xlink" content-type="order">Lepidoptera</named-content></kwd><kwd><named-content xmlns:xlink="http://www.w3.org/1999/xlink" content-type="family">Heliozelidae</named-content></kwd></kwd-group><mixed-citation publication-type="journal"><person-group><name><surname>van Nieukerken</surname><given-names>Erik J.</given-names></name><name><surname>Eiseman</surname><given-names>Charles S.</given-names></name></person-group><article-title>Splitting the leafmining shield-bearer moth genus <italic><tp:taxon-name><tp:taxon-name-part taxon-name-part-type="genus" reg="Antispila">Antispila</tp:taxon-name-part></tp:taxon-name></italic> Hübner (<tp:taxon-name><tp:taxon-name-part taxon-name-part-type="order">Lepidoptera</tp:taxon-name-part></tp:taxon-name>, <tp:taxon-name><tp:taxon-name-part taxon-name-part-type="family">Heliozelidae</tp:taxon-name-part></tp:taxon-name>): North American species with reduced venation placed in <italic><tp:taxon-name><tp:taxon-name-part taxon-name-part-type="genus" reg="Aspilanta">Aspilanta</tp:taxon-name-part></tp:taxon-name></italic> new genus, with a review of heliozelid morphology</article-title><source>Zookeys</source><day>10</day><month>8</month><year>2020</year><volume>957</volume><fpage>105</fpage><lpage>161</lpage><pub-id pub-id-type="doi">10.3897/zookeys.957.53908</pub-id></mixed-citation></tp:treatment-meta><tp:nomenclature><tp:taxon-name><object-id xmlns:xlink="http://www.w3.org/1999/xlink" content-type="arpha" xlink:type="simple">525B110F-DB7D-5607-8E4B-1F3E701E2D52</object-id>
              <tp:taxon-name-part taxon-name-part-type="genus" reg="Aspilanta">Aspilanta</tp:taxon-name-part>
            </tp:taxon-name><tp:taxon-authority>“Vitis.arizonica_USA”</tp:taxon-authority><xref ref-type="fig" rid="F14">Figs 84–87</xref><tp:nomenclature-citation-list><tp:nomenclature-citation><tp:taxon-name>
                  <tp:taxon-name-part taxon-name-part-type="genus" reg="Antispila">Antispila</tp:taxon-name-part>
                </tp:taxon-name><comment>sp.; <xref ref-type="bibr" rid="B28">Eiseman 2019</xref>: 733.</comment></tp:nomenclature-citation></tp:nomenclature-citation-list></tp:nomenclature><tp:treatment-sec sec-type="Differential diagnosis" id="SECID0ELODK"><title>Differential diagnosis.</title><p>Adult unknown. Larvae solitary, not forming communal mines as in <italic><tp:taxon-name><tp:taxon-name-part taxon-name-part-type="genus" reg="Aspilanta">A.</tp:taxon-name-part> <tp:taxon-name-part taxon-name-part-type="species" reg="voraginella">voraginella</tp:taxon-name-part></tp:taxon-name></italic>; different timing.</p></tp:treatment-sec><tp:treatment-sec sec-type="host" id="SECID0E3ODK"><title>Host plants.</title><p><tp:taxon-name><tp:taxon-name-part taxon-name-part-type="family">Vitaceae</tp:taxon-name-part></tp:taxon-name>: <italic><tp:taxon-name><tp:taxon-name-part taxon-name-part-type="genus" reg="Vitis">Vitis</tp:taxon-name-part> <tp:taxon-name-part taxon-name-part-type="species" reg="arizonica">arizonica</tp:taxon-name-part></tp:taxon-name></italic>.</p></tp:treatment-sec><tp:treatment-sec sec-type="Leafmine" id="SECID0ESPDK"><title>Leafmine.</title><p>(Figs <xref ref-type="fig" rid="F14">84–87</xref>) A more or less triangular blotch with scattered black frass, concentrated toward the beginning; no linear part.</p></tp:treatment-sec><tp:treatment-sec sec-type="Larva" id="SECID0E3PDK"><title>Larva.</title><p>Not examined.</p></tp:treatment-sec><tp:treatment-sec sec-type="Life history" id="SECID0EBQDK"><title>Life history.</title><p>Larvae collected in November.</p></tp:treatment-sec><tp:treatment-sec sec-type="distribution" id="SECID0EGQDK"><title>Distribution.</title><p>USA: Arizona.</p></tp:treatment-sec><tp:treatment-sec sec-type="Barcode" id="SECID0ELQDK"><title>Barcode.</title><p>A barcode of 407 bp groups in our tree (Fig. <xref ref-type="fig" rid="F9">44</xref>) with <italic><tp:taxon-name><tp:taxon-name-part taxon-name-part-type="genus" reg="Aspilanta">A.</tp:taxon-name-part></tp:taxon-name></italic> “Vitis1_USA”.</p></tp:treatment-sec><tp:treatment-sec sec-type="remarks" id="SECID0E3QDK"><title>Remarks.</title><p>It is yet not certain whether this species belongs really to <italic><tp:taxon-name><tp:taxon-name-part taxon-name-part-type="genus" reg="Aspilanta">Aspilanta</tp:taxon-name-part></tp:taxon-name></italic>, as the (incomplete) barcode seems to group more with <italic><tp:taxon-name><tp:taxon-name-part taxon-name-part-type="genus" reg="Holocacista">Holocacista</tp:taxon-name-part></tp:taxon-name></italic> species.</p></tp:treatment-sec><tp:treatment-sec sec-type="material" id="SECID0EZRDK"><title>Material: Larvae and leafmines examined.</title><p>USA – <bold>Arizona</bold> • 1 larva (barcoded), vacated mines; Cochise Co., Coronado National Forest, near Chiricahua National Monument; <named-content xmlns:xlink="http://www.w3.org/1999/xlink" content-type="dwc:verbatimCoordinates" xlink:type="simple"><named-content content-type="geo-json" specific-use="{&#34;type&#34;:&#34;Point&#34;,&#34;coordinates&#34;:[-109.357056,31.978922]}" id="NCID0EESDK" xlink:type="simple">31.978922N, 109.357056W</named-content></named-content>; alt. 1675 m; 11 Nov. 2012; C.S. Eiseman leg.; <italic><tp:taxon-name><tp:taxon-name-part taxon-name-part-type="genus" reg="Vitis">Vitis</tp:taxon-name-part> <tp:taxon-name-part taxon-name-part-type="species" reg="arizonica">arizonica</tp:taxon-name-part></tp:taxon-name></italic>; EventId: CSE–CH1/ CSE–L141; <named-content xmlns:xlink="http://www.w3.org/1999/xlink" content-type="dwc:institutional_code" xlink:type="simple">RMNH</named-content>.INS.29643.P. • leafmines; Santa Cruz Co., Madera Canyon; <named-content xmlns:xlink="http://www.w3.org/1999/xlink" content-type="dwc:verbatimCoordinates" xlink:type="simple"><named-content content-type="geo-json" specific-use="{&#34;type&#34;:&#34;Point&#34;,&#34;coordinates&#34;:[-110.877310,31.716527]}" id="NCID0E3SDK" xlink:type="simple">31.716527N, 110.87731W</named-content></named-content>; alt. 1589 m; 06 Nov. 2012; C.S. Eiseman leg.; <italic><tp:taxon-name><tp:taxon-name-part taxon-name-part-type="genus" reg="Vitis">Vitis</tp:taxon-name-part> <tp:taxon-name-part taxon-name-part-type="species" reg="arizonica">arizonica</tp:taxon-name-part></tp:taxon-name></italic>; EventId: CSE–L140; <named-content xmlns:xlink="http://www.w3.org/1999/xlink" content-type="dwc:institutional_code" xlink:type="simple">RMNH</named-content>.</p><fig id="F16" position="float" orientation="portrait"><object-id xmlns:xlink="http://www.w3.org/1999/xlink" content-type="doi" xlink:type="simple">10.3897/zookeys.957.53908.figures97-106</object-id><object-id xmlns:xlink="http://www.w3.org/1999/xlink" content-type="arpha" xlink:type="simple">00DD65D4-AA7A-5E9B-8B5D-234FAF8C32B4</object-id><label>Figures 97–106.</label><caption><p><italic><tp:taxon-name><tp:taxon-name-part taxon-name-part-type="genus" reg="Aspilanta">Aspilanta</tp:taxon-name-part> <tp:taxon-name-part taxon-name-part-type="species" reg="viticordifoliella">viticordifoliella</tp:taxon-name-part></tp:taxon-name></italic>, leafmines, larvae and shields on <italic><tp:taxon-name><tp:taxon-name-part taxon-name-part-type="genus" reg="Parthenocissus">Parthenocissus</tp:taxon-name-part> <tp:taxon-name-part taxon-name-part-type="species" reg="quinquefolia">quinquefolia</tp:taxon-name-part></tp:taxon-name></italic> and <italic><tp:taxon-name><tp:taxon-name-part taxon-name-part-type="genus" reg="Parthenocissus">P.</tp:taxon-name-part> <tp:taxon-name-part taxon-name-part-type="species" reg="vitacea">vitacea</tp:taxon-name-part></tp:taxon-name></italic> (104). <bold>97, 99, 100, 105, 106</bold> MA, Northampton, 13.ix.2013, CSE, 105 shows the left mine of 100, 106 showing flat shield to distinguish it from <italic><tp:taxon-name><tp:taxon-name-part taxon-name-part-type="genus" reg="Antispila">Antispila</tp:taxon-name-part></tp:taxon-name></italic> species <bold>98</bold> VT, Williston, 28.viii.2016, CSE <bold>101</bold> MA, Great Barrington, 16.ix.2017, CSE <bold>102, 103</bold> VT, Button Bay SP, 16.ix.2011, EvN2011254–2 <bold>104</bold> QC, Aylmer, 23.viii.2015, EvN2015160.</p></caption><graphic xmlns:xlink="http://www.w3.org/1999/xlink" xlink:href="zookeys-957-105-g016.jpg" position="float" orientation="portrait" xlink:type="simple" id="oo_440927.jpg"><uri content-type="original_file" xlink:type="simple">https://binary.pensoft.net/fig/440927</uri></graphic></fig><fig id="F17" position="float" orientation="portrait"><object-id xmlns:xlink="http://www.w3.org/1999/xlink" content-type="doi" xlink:type="simple">10.3897/zookeys.957.53908.figure107</object-id><object-id xmlns:xlink="http://www.w3.org/1999/xlink" content-type="arpha" xlink:type="simple">34F6EBF0-8FB4-53DA-8CFD-8BB6A798883F</object-id><label>Figure 107.</label><caption><p><italic><tp:taxon-name><tp:taxon-name-part taxon-name-part-type="genus" reg="Heliozela">Heliozela</tp:taxon-name-part> <tp:taxon-name-part taxon-name-part-type="species" reg="eugeniella">eugeniella</tp:taxon-name-part></tp:taxon-name></italic>, Holotype with labels. Photograph <named-content xmlns:xlink="http://www.w3.org/1999/xlink" content-type="dwc:institutional_code" xlink:type="simple">USNM</named-content>.</p></caption><graphic xmlns:xlink="http://www.w3.org/1999/xlink" xlink:href="zookeys-957-105-g017.jpg" position="float" orientation="portrait" xlink:type="simple" id="oo_440928.jpg"><uri content-type="original_file" xlink:type="simple">https://binary.pensoft.net/fig/440928</uri></graphic></fig></tp:treatment-sec><tp:treatment-sec><!--Section generated to contain objects referenced in tp:taxon-treatment.--><fig id="F14" position="float" orientation="portrait"><object-id xmlns:xlink="http://www.w3.org/1999/xlink" content-type="doi" xlink:type="simple">10.3897/zookeys.957.53908.figures80-87</object-id><object-id xmlns:xlink="http://www.w3.org/1999/xlink" content-type="arpha" xlink:type="simple">ADA0A39B-13D8-57BC-BCAC-637BB190C8A5</object-id><label>Figures 80–87.</label><caption><p><italic><tp:taxon-name><tp:taxon-name-part taxon-name-part-type="genus" reg="Aspilanta">Aspilanta</tp:taxon-name-part></tp:taxon-name></italic> from SW USA, leafmines, larvae and shields on <italic><tp:taxon-name><tp:taxon-name-part taxon-name-part-type="genus" reg="Vitis">Vitis</tp:taxon-name-part> <tp:taxon-name-part taxon-name-part-type="species" reg="arizonica">arizonica</tp:taxon-name-part></tp:taxon-name></italic>. <bold>80, 81</bold><italic><tp:taxon-name><tp:taxon-name-part taxon-name-part-type="genus" reg="Aspilanta">A.</tp:taxon-name-part> <tp:taxon-name-part taxon-name-part-type="species" reg="voraginella">voraginella</tp:taxon-name-part></tp:taxon-name></italic>, AZ, Cochise Co., 3.viii.2019, photographs by Laura Gaudette <bold>82, 83</bold><italic><tp:taxon-name><tp:taxon-name-part taxon-name-part-type="genus" reg="Aspilanta">A.</tp:taxon-name-part> <tp:taxon-name-part taxon-name-part-type="species" reg="voraginella">voraginella</tp:taxon-name-part></tp:taxon-name></italic>, US, Zion National Park (type locality), 22.vii.2008, lighting from resp,. above and beneath mines, photographs by Noah Charney <bold>84–87</bold><italic><tp:taxon-name><tp:taxon-name-part taxon-name-part-type="genus" reg="Aspilanta">Aspilanta</tp:taxon-name-part></tp:taxon-name></italic> “<tp:taxon-name><tp:taxon-name-part taxon-name-part-type="genus" reg="Vitis">Vitis</tp:taxon-name-part></tp:taxon-name>.arizonica_USA”, AZ, Cochise Co., 11.xi.2012, CSE–L141.</p></caption><graphic xmlns:xlink="http://www.w3.org/1999/xlink" xlink:href="zookeys-957-105-g014.jpg" position="float" orientation="portrait" xlink:type="simple" id="oo_440925.jpg"><uri content-type="original_file" xlink:type="simple">https://binary.pensoft.net/fig/440925</uri></graphic></fig><fig id="F9" position="float" orientation="portrait"><object-id xmlns:xlink="http://www.w3.org/1999/xlink" content-type="doi" xlink:type="simple">10.3897/zookeys.957.53908.figure44</object-id><object-id xmlns:xlink="http://www.w3.org/1999/xlink" content-type="arpha" xlink:type="simple">AA685E61-4AFC-5597-A78F-8BC2EA63EFAC</object-id><label>Figure 44.</label><caption><p>Neighbor-Joining tree of COI barcodes of <italic><tp:taxon-name><tp:taxon-name-part taxon-name-part-type="genus" reg="Aspilanta">Aspilanta</tp:taxon-name-part></tp:taxon-name></italic> species, including Nearest Neighbours. Several species of <italic><tp:taxon-name><tp:taxon-name-part taxon-name-part-type="genus" reg="Coptodisca">Coptodisca</tp:taxon-name-part></tp:taxon-name></italic> serve as outgroup. Data with country, and for Canada and United States also the abbreviation for Province or State, plus the BIN number.</p></caption><graphic xmlns:xlink="http://www.w3.org/1999/xlink" xlink:href="zookeys-957-105-g009.jpg" position="float" orientation="portrait" xlink:type="simple" id="oo_440920.jpg"><uri content-type="original_file" xlink:type="simple">https://binary.pensoft.net/fig/440920</uri></graphic></fig></tp:treatment-sec><ref-list><ref id="B28"><mixed-citation xmlns:xlink="http://www.w3.org/1999/xlink" xlink:type="simple"><person-group><name name-style="western"><surname>Eiseman</surname><given-names>C</given-names></name></person-group> (<year>2019</year>) Leafminers of North America (1<sup>st</sup> edn). Charley Eiseman, 1806 pp. <ext-link xlink:type="simple" ext-link-type="uri" xlink:href="http://charleyeiseman.com/leafminers">http://charleyeiseman.com/leafminers</ext-link></mixed-citation></ref></ref-list></tp:taxon-treatment>
