# Supplementary material for: Splitting the leafmining shield-bearer moth genus Antispila Hübner (Lepidoptera, Heliozelidae): North American species with reduced venation placed in Aspilanta new genus, with a review of heliozelid morphology
Source: Zookeys. 2020 Aug 10;957:105–61. doi: 10.3897/zookeys.957.53908 (PMC7431445; doi:10.3897/zookeys.957.53908)
Supplement: XML Treatment for Heliozela eugeniella [file zookeys.957.53908-treatment10.xml]

<!DOCTYPE tp:taxon-treatment
  PUBLIC "-//TaxonX//DTD Taxonomic Treatment Publishing DTD v0 20100105//EN" "tax-treatment-NSO.dtd">
<tp:taxon-treatment xmlns:tp="http://www.plazi.org/taxpub"><tp:treatment-meta><kwd-group><label>Taxon classification</label><kwd><named-content xmlns:xlink="http://www.w3.org/1999/xlink" content-type="kingdom">Animalia</named-content></kwd><kwd><named-content xmlns:xlink="http://www.w3.org/1999/xlink" content-type="order">Lepidoptera</named-content></kwd><kwd><named-content xmlns:xlink="http://www.w3.org/1999/xlink" content-type="family">Heliozelidae</named-content></kwd></kwd-group><mixed-citation publication-type="journal"><person-group><name><surname>van Nieukerken</surname><given-names>Erik J.</given-names></name><name><surname>Eiseman</surname><given-names>Charles S.</given-names></name></person-group><article-title>Splitting the leafmining shield-bearer moth genus <italic><tp:taxon-name><tp:taxon-name-part taxon-name-part-type="genus" reg="Antispila">Antispila</tp:taxon-name-part></tp:taxon-name></italic> Hübner (<tp:taxon-name><tp:taxon-name-part taxon-name-part-type="order">Lepidoptera</tp:taxon-name-part></tp:taxon-name>, <tp:taxon-name><tp:taxon-name-part taxon-name-part-type="family">Heliozelidae</tp:taxon-name-part></tp:taxon-name>): North American species with reduced venation placed in <italic><tp:taxon-name><tp:taxon-name-part taxon-name-part-type="genus" reg="Aspilanta">Aspilanta</tp:taxon-name-part></tp:taxon-name></italic> new genus, with a review of heliozelid morphology</article-title><source>Zookeys</source><day>10</day><month>8</month><year>2020</year><volume>957</volume><fpage>105</fpage><lpage>161</lpage><pub-id pub-id-type="doi">10.3897/zookeys.957.53908</pub-id></mixed-citation></tp:treatment-meta><tp:nomenclature><tp:taxon-name><object-id xmlns:xlink="http://www.w3.org/1999/xlink" content-type="arpha" xlink:type="simple">D0C371ED-D934-5FDF-9DDF-517F7A08A891</object-id>
            <tp:taxon-name-part taxon-name-part-type="genus" reg="Heliozela">Heliozela</tp:taxon-name-part>
            <tp:taxon-name-part taxon-name-part-type="species" reg="eugeniella">eugeniella</tp:taxon-name-part>
          </tp:taxon-name><tp:taxon-authority>(Busck, 1900)</tp:taxon-authority><tp:taxon-status xmlns:xlink="http://www.w3.org/1999/xlink" xlink:type="simple">comb. n.</tp:taxon-status><xref ref-type="fig" rid="F17">Fig. 107</xref><tp:nomenclature-citation-list><tp:nomenclature-citation><tp:taxon-name>
                <tp:taxon-name-part taxon-name-part-type="genus" reg="Antispila">Antispila</tp:taxon-name-part> <tp:taxon-name-part taxon-name-part-type="species" reg="eugeniella">eugeniella</tp:taxon-name-part></tp:taxon-name><comment>Busck, 1900: 236. Holotype adult, USA, Florida, Palm Beach, leafmine on <tp:taxon-name><tp:taxon-name-part taxon-name-part-type="genus" reg="Eugenia">Eugenia</tp:taxon-name-part></tp:taxon-name> sp., bred 25 Feb. 1900, “819”, [leg. Dyar], Type No. 4945, USNMENT 01476200 (<named-content xmlns:xlink="http://www.w3.org/1999/xlink" content-type="dwc:institutional_code" xlink:type="simple">USNM</named-content>).</comment></tp:nomenclature-citation><tp:nomenclature-citation><tp:taxon-name>
                <tp:taxon-name-part taxon-name-part-type="genus" reg="Antispila">Antispila</tp:taxon-name-part> <tp:taxon-name-part taxon-name-part-type="species" reg="eugeniella">eugeniella</tp:taxon-name-part></tp:taxon-name><comment>; <xref ref-type="bibr" rid="B23">Dyar 1901</xref>: 478; <xref ref-type="bibr" rid="B24">Dyar et al. 1903</xref>: 539; <xref ref-type="bibr" rid="B63">McDunnough 1939</xref>: 91; <xref ref-type="bibr" rid="B53">Kimball 1965</xref>: 292; <xref ref-type="bibr" rid="B19">Davis 1983b</xref>: 4; <xref ref-type="bibr" rid="B45">Heppner 2003</xref> [2007]: 233; <xref ref-type="bibr" rid="B28">Eiseman 2019</xref>: 1153.</comment></tp:nomenclature-citation></tp:nomenclature-citation-list></tp:nomenclature><tp:treatment-sec><title/><p>This species is rare; since the unique holotype was reared, we are only aware of a few specimens reared by David L. Wagner (pers. comm.); all subsequent literature records to <xref ref-type="bibr" rid="B23">Dyar (1901)</xref> are simple checklist entries. According to <xref ref-type="bibr" rid="B7">Busck (1900)</xref> the host plant was <italic><tp:taxon-name><tp:taxon-name-part taxon-name-part-type="genus" reg="Eugenia">Eugenia</tp:taxon-name-part></tp:taxon-name></italic> spec., which was according to <xref ref-type="bibr" rid="B23">Dyar (1901)</xref>, who collected the mine, probably <italic><tp:taxon-name><tp:taxon-name-part taxon-name-part-type="genus" reg="Eugenia">E.</tp:taxon-name-part> <tp:taxon-name-part taxon-name-part-type="species" reg="procera">procera</tp:taxon-name-part></tp:taxon-name></italic> (identified by F. Kinzel), a misapplied name for the Red stopper, <italic><tp:taxon-name><tp:taxon-name-part taxon-name-part-type="genus" reg="Eugenia">Eugenia</tp:taxon-name-part> <tp:taxon-name-part taxon-name-part-type="species" reg="rhombea">rhombea</tp:taxon-name-part></tp:taxon-name></italic> Krug &amp; Urb. ex Urb. However, we doubt that this identification is correct, as <italic><tp:taxon-name><tp:taxon-name-part taxon-name-part-type="genus" reg="Eugenia">E.</tp:taxon-name-part> <tp:taxon-name-part taxon-name-part-type="species" reg="rhombea">rhombea</tp:taxon-name-part></tp:taxon-name></italic> is a very rare tree only of the Florida Keys, and not currently occurring in Palm Beach, where only <italic><tp:taxon-name><tp:taxon-name-part taxon-name-part-type="genus" reg="Eugenia">E.</tp:taxon-name-part> <tp:taxon-name-part taxon-name-part-type="species" reg="axillaris">axillaris</tp:taxon-name-part></tp:taxon-name></italic> (Sw.) Willd. and <italic><tp:taxon-name><tp:taxon-name-part taxon-name-part-type="genus" reg="Eugenia">E.</tp:taxon-name-part> <tp:taxon-name-part taxon-name-part-type="species" reg="uniflora">uniflora</tp:taxon-name-part></tp:taxon-name></italic> L. have been recorded (<xref ref-type="bibr" rid="B98">Wunderlin and Hansen 2003</xref>; <xref ref-type="bibr" rid="B99">Wunderlin et al. 2020</xref>). However, we cannot exclude that it did occur there in 1900, as most of the original habitat is now probably lost to development.</p><p>We illustrate the holotype here (Fig. <xref ref-type="fig" rid="F17">107</xref>): a moth with a small white dorsal spot at 1/3 and a fascia at 2/3, which is narrowest at dorsum and widens towards costa.</p><p>The colour pattern of <italic><tp:taxon-name><tp:taxon-name-part taxon-name-part-type="genus" reg="Antispila">Antispila</tp:taxon-name-part></tp:taxon-name></italic> and <italic><tp:taxon-name><tp:taxon-name-part taxon-name-part-type="genus" reg="Aspilanta">Aspilanta</tp:taxon-name-part></tp:taxon-name></italic> is almost always with a fascia at one third and two opposite spots at two-thirds. The pattern of <italic><tp:taxon-name><tp:taxon-name-part taxon-name-part-type="genus" reg="Heliozela">H.</tp:taxon-name-part> <tp:taxon-name-part taxon-name-part-type="species" reg="eugeniella">eugeniella</tp:taxon-name-part></tp:taxon-name></italic> is different, with a postmedial fascia, and resembles more some species of the Old World genus <italic><tp:taxon-name><tp:taxon-name-part taxon-name-part-type="genus" reg="Holocacista">Holocacista</tp:taxon-name-part></tp:taxon-name></italic> (van <xref ref-type="bibr" rid="B76">Nieukerken and Geertsema 2015</xref>). Most species of <italic><tp:taxon-name><tp:taxon-name-part taxon-name-part-type="genus" reg="Heliozela">Heliozela</tp:taxon-name-part></tp:taxon-name></italic> have a basic pattern of two dorsal spots, but there are some species where one or both of these extend towards the costa, e.g., <italic><tp:taxon-name><tp:taxon-name-part taxon-name-part-type="genus" reg="Holocacista">H.</tp:taxon-name-part> <tp:taxon-name-part taxon-name-part-type="species" reg="anna">anna</tp:taxon-name-part></tp:taxon-name></italic> (Fletcher, 1920) from India with two fasciae and <italic><tp:taxon-name><tp:taxon-name-part taxon-name-part-type="genus" reg="Holocacista">H.</tp:taxon-name-part> <tp:taxon-name-part taxon-name-part-type="species" reg="argyrozona">argyrozona</tp:taxon-name-part></tp:taxon-name></italic> (Meyrick, 1918) from South Africa, with a pattern very much resembling that of <italic><tp:taxon-name><tp:taxon-name-part taxon-name-part-type="genus" reg="Heliozela">H.</tp:taxon-name-part> <tp:taxon-name-part taxon-name-part-type="species" reg="eugeniella">eugeniella</tp:taxon-name-part></tp:taxon-name></italic> (van <xref ref-type="bibr" rid="B76">Nieukerken and Geertsema 2015</xref>). Both were reared from <tp:taxon-name><tp:taxon-name-part taxon-name-part-type="family">Myrtaceae</tp:taxon-name-part></tp:taxon-name>, the latter from <italic><tp:taxon-name><tp:taxon-name-part taxon-name-part-type="genus" reg="Syzygium">Syzygium</tp:taxon-name-part> <tp:taxon-name-part taxon-name-part-type="species" reg="cordatum">cordatum</tp:taxon-name-part></tp:taxon-name></italic> Hochts. ex Krauss, and <italic><tp:taxon-name><tp:taxon-name-part taxon-name-part-type="genus" reg="Holocacista">H.</tp:taxon-name-part> <tp:taxon-name-part taxon-name-part-type="species" reg="anna">anna</tp:taxon-name-part></tp:taxon-name></italic> from <italic><tp:taxon-name><tp:taxon-name-part taxon-name-part-type="genus" reg="Eugenia">Eugenia</tp:taxon-name-part> <tp:taxon-name-part taxon-name-part-type="species" reg="jambolana">jambolana</tp:taxon-name-part></tp:taxon-name></italic> Lam. (<xref ref-type="bibr" rid="B33">Fletcher 1920</xref>), the correct name of which is now <italic><tp:taxon-name><tp:taxon-name-part taxon-name-part-type="genus" reg="Syzygium">Syzygium</tp:taxon-name-part> <tp:taxon-name-part taxon-name-part-type="species" reg="cumini">cumini</tp:taxon-name-part></tp:taxon-name></italic> (L.) Skeels (Malabar plum, Jambolan). Also in Australia and Southeast Asia <tp:taxon-name><tp:taxon-name-part taxon-name-part-type="family">Myrtaceae</tp:taxon-name-part></tp:taxon-name> is a <tp:taxon-name><tp:taxon-name-part taxon-name-part-type="genus" reg="Aspilanta"/><tp:taxon-name-part taxon-name-part-type="species" reg="major">major</tp:taxon-name-part></tp:taxon-name> host family for <italic><tp:taxon-name><tp:taxon-name-part taxon-name-part-type="genus" reg="Heliozela">Heliozela</tp:taxon-name-part></tp:taxon-name></italic> (<xref ref-type="bibr" rid="B68">Milla et al. 2017</xref>, <xref ref-type="bibr" rid="B69">2019</xref>). These facts suggest that <italic><tp:taxon-name><tp:taxon-name-part taxon-name-part-type="genus" reg="Aspilanta"/><tp:taxon-name-part taxon-name-part-type="species" reg="eugeniella">eugeniella</tp:taxon-name-part></tp:taxon-name></italic> is better placed in <italic><tp:taxon-name><tp:taxon-name-part taxon-name-part-type="genus" reg="Heliozela">Heliozela</tp:taxon-name-part></tp:taxon-name></italic> than in <italic><tp:taxon-name><tp:taxon-name-part taxon-name-part-type="genus" reg="Antispila">Antispila</tp:taxon-name-part></tp:taxon-name></italic>, although still further morphological and molecular confirmation is needed.</p></tp:treatment-sec><tp:treatment-sec><!--Section generated to contain objects referenced in tp:taxon-treatment.--><fig id="F17" position="float" orientation="portrait"><object-id xmlns:xlink="http://www.w3.org/1999/xlink" content-type="doi" xlink:type="simple">10.3897/zookeys.957.53908.figure107</object-id><object-id xmlns:xlink="http://www.w3.org/1999/xlink" content-type="arpha" xlink:type="simple">34F6EBF0-8FB4-53DA-8CFD-8BB6A798883F</object-id><label>Figure 107.</label><caption><p><italic><tp:taxon-name><tp:taxon-name-part taxon-name-part-type="genus" reg="Heliozela">Heliozela</tp:taxon-name-part> <tp:taxon-name-part taxon-name-part-type="species" reg="eugeniella">eugeniella</tp:taxon-name-part></tp:taxon-name></italic>, Holotype with labels. Photograph <named-content xmlns:xlink="http://www.w3.org/1999/xlink" content-type="dwc:institutional_code" xlink:type="simple">USNM</named-content>.</p></caption><graphic xmlns:xlink="http://www.w3.org/1999/xlink" xlink:href="zookeys-957-105-g017.jpg" position="float" orientation="portrait" xlink:type="simple" id="oo_440928.jpg"><uri content-type="original_file" xlink:type="simple">https://binary.pensoft.net/fig/440928</uri></graphic></fig></tp:treatment-sec><ref-list><ref id="B23"><mixed-citation xmlns:xlink="http://www.w3.org/1999/xlink" xlink:type="simple"><person-group><name name-style="western"><surname>Dyar</surname><given-names>HG</given-names></name></person-group> (<year>1901</year>) <article-title>Notes on the winter <tp:taxon-name><tp:taxon-name-part taxon-name-part-type="order">Lepidoptera</tp:taxon-name-part></tp:taxon-name> of Lake Worth, Florida.</article-title><source>Proceedings of the Entomological Society of Washington</source><volume>4</volume>: <fpage>446</fpage>–<lpage>485</lpage>. <ext-link xlink:type="simple" ext-link-type="uri" xlink:href="https://www.biodiversitylibrary.org/page/2299895">https://www.biodiversitylibrary.org/page/2299895</ext-link></mixed-citation></ref><ref id="B24"><mixed-citation xmlns:xlink="http://www.w3.org/1999/xlink" xlink:type="simple"><person-group><name name-style="western"><surname>Dyar</surname><given-names>HG</given-names></name><name name-style="western"><surname>Fernald</surname><given-names>CH</given-names></name><name name-style="western"><surname>Hulst</surname><given-names>GD</given-names></name><name name-style="western"><surname>Busck</surname><given-names>A</given-names></name></person-group> (<year>1903</year>) <article-title>A list of North American <tp:taxon-name><tp:taxon-name-part taxon-name-part-type="order">Lepidoptera</tp:taxon-name-part></tp:taxon-name> and key to the literature of this order of insects.</article-title><source>Bulletin of the United States National Museum</source><volume>52</volume>: <fpage>1</fpage>–<lpage>723</lpage>. <ext-link xlink:type="simple" ext-link-type="doi" xlink:href="10.5479/si.03629236.52.i">https://doi.org/10.5479/si.03629236.52.i</ext-link></mixed-citation></ref><ref id="B63"><mixed-citation xmlns:xlink="http://www.w3.org/1999/xlink" xlink:type="simple"><person-group><name name-style="western"><surname>McDunnough</surname><given-names>J</given-names></name></person-group> (<year>1939</year>) <article-title>Check list of the <tp:taxon-name><tp:taxon-name-part taxon-name-part-type="order">Lepidoptera</tp:taxon-name-part></tp:taxon-name> of Canada and the United States of America, 2. Microlepidoptera.</article-title><source>Memoirs of the Southern California Academy of Sciences</source><volume>2</volume>: <fpage>1</fpage>–<lpage>171</lpage>. <ext-link xlink:type="simple" ext-link-type="uri" xlink:href="https://www.biodiversitylibrary.org/page/52405419">https://www.biodiversitylibrary.org/page/52405419</ext-link></mixed-citation></ref><ref id="B53"><mixed-citation xmlns:xlink="http://www.w3.org/1999/xlink" xlink:type="simple"><person-group><name name-style="western"><surname>Kimball</surname><given-names>CP</given-names></name></person-group> (<year>1965</year>) <article-title>The <tp:taxon-name><tp:taxon-name-part taxon-name-part-type="order">Lepidoptera</tp:taxon-name-part></tp:taxon-name> of Florida; An annotated checklist.</article-title><source>Arthropods of Florida and Neighboring Land Areas</source><volume>1</volume>: <fpage>1</fpage>–<lpage>363</lpage>.</mixed-citation></ref><ref id="B19"><mixed-citation xmlns:xlink="http://www.w3.org/1999/xlink" xlink:type="simple"><person-group><name name-style="western"><surname>Davis</surname><given-names>DR</given-names></name></person-group> (<year>1983b</year>) <tp:taxon-name><tp:taxon-name-part taxon-name-part-type="family">Heliozelidae</tp:taxon-name-part></tp:taxon-name>. In: Hodges RW, Dominick T, Davis DR, Ferguson DC, Franclemont JG, Munroe EG, Powell JA (Eds) Check list of the <tp:taxon-name><tp:taxon-name-part taxon-name-part-type="order">Lepidoptera</tp:taxon-name-part></tp:taxon-name> of America north of Mexico, including Greenland. Classey, London, 4.</mixed-citation></ref><ref id="B45"><mixed-citation xmlns:xlink="http://www.w3.org/1999/xlink" xlink:type="simple"><person-group><name name-style="western"><surname>Heppner</surname><given-names>JB</given-names></name></person-group> (<year>2003</year>) <article-title><tp:taxon-name><tp:taxon-name-part taxon-name-part-type="order">Lepidoptera</tp:taxon-name-part></tp:taxon-name> of Florida: Part 1. Introduction and catalog [7<sup>th</sup> (corrected) printing: February 2007].</article-title><source>Arthropods of Florida and Neighboring Land Areas</source><volume>17</volume> [<issue>2007</issue>]: <fpage>1</fpage>–<lpage>670</lpage>.</mixed-citation></ref><ref id="B28"><mixed-citation xmlns:xlink="http://www.w3.org/1999/xlink" xlink:type="simple"><person-group><name name-style="western"><surname>Eiseman</surname><given-names>C</given-names></name></person-group> (<year>2019</year>) Leafminers of North America (1<sup>st</sup> edn). Charley Eiseman, 1806 pp. <ext-link xlink:type="simple" ext-link-type="uri" xlink:href="http://charleyeiseman.com/leafminers">http://charleyeiseman.com/leafminers</ext-link></mixed-citation></ref><ref id="B7"><mixed-citation xmlns:xlink="http://www.w3.org/1999/xlink" xlink:type="simple"><person-group><name name-style="western"><surname>Busck</surname><given-names>A</given-names></name></person-group> (<year>1900</year>) <article-title>New species of moths of the superfamily <tp:taxon-name><tp:taxon-name-part taxon-name-part-type="section">Tineina</tp:taxon-name-part></tp:taxon-name> from Florida.</article-title><source>Proceedings of the United States National Museum</source><volume>23</volume>: <fpage>225</fpage>–<lpage>254</lpage>. [pl. 221] <ext-link xlink:type="simple" ext-link-type="doi" xlink:href="10.5479/si.00963801.23-1208.225">https://doi.org/10.5479/si.00963801.23-1208.225</ext-link></mixed-citation></ref><ref id="B98"><mixed-citation xmlns:xlink="http://www.w3.org/1999/xlink" xlink:type="simple"><person-group><name name-style="western"><surname>Wunderlin</surname><given-names>RP</given-names></name><name name-style="western"><surname>Hansen</surname><given-names>BF</given-names></name></person-group> (<year>2003</year>) <source>Guide to the vascular plants of Florida, second edition.</source><publisher-name>University Press of Florida</publisher-name>, <publisher-loc>Gainesville</publisher-loc>, <size units="page">787 pp</size>.</mixed-citation></ref><ref id="B99"><mixed-citation xmlns:xlink="http://www.w3.org/1999/xlink" xlink:type="simple"><person-group><name name-style="western"><surname>Wunderlin</surname><given-names>RP</given-names></name><name name-style="western"><surname>Hansen</surname><given-names>BF</given-names></name><name name-style="western"><surname>Franck</surname><given-names>AR</given-names></name><name name-style="western"><surname>Essig</surname><given-names>FB</given-names></name></person-group> (<year>2020</year>) Atlas of Florida Plants. Institute for Systematic Botany, University of South Florida, Tampa. <ext-link xlink:type="simple" ext-link-type="uri" xlink:href="http://florida.plantatlas.usf.edu">http://florida.plantatlas.usf.edu</ext-link></mixed-citation></ref><ref id="B76"><mixed-citation xmlns:xlink="http://www.w3.org/1999/xlink" xlink:type="simple"><person-group><name name-style="western"><surname>Nieukerken</surname><given-names>EJ van</given-names></name><name name-style="western"><surname>Geertsema</surname><given-names>H</given-names></name></person-group> (<year>2015</year>) <article-title>A new leafminer on grapevine and <italic><tp:taxon-name><tp:taxon-name-part taxon-name-part-type="genus">Rhoicissus</tp:taxon-name-part></tp:taxon-name></italic> (<tp:taxon-name><tp:taxon-name-part taxon-name-part-type="family">Vitaceae</tp:taxon-name-part></tp:taxon-name>) in South Africa within an expanded generic concept of <italic><tp:taxon-name><tp:taxon-name-part taxon-name-part-type="genus">Holocacista</tp:taxon-name-part></tp:taxon-name></italic> (<tp:taxon-name><tp:taxon-name-part taxon-name-part-type="class">Insecta</tp:taxon-name-part></tp:taxon-name>, <tp:taxon-name><tp:taxon-name-part taxon-name-part-type="order">Lepidoptera</tp:taxon-name-part></tp:taxon-name>: <tp:taxon-name><tp:taxon-name-part taxon-name-part-type="family">Heliozelidae</tp:taxon-name-part></tp:taxon-name>).</article-title><source>ZooKeys</source><volume>507</volume>: <fpage>41</fpage>–<lpage>97</lpage>. <ext-link xlink:type="simple" ext-link-type="doi" xlink:href="10.3897/zookeys.507.9536">https://doi.org/10.3897/zookeys.507.9536</ext-link></mixed-citation></ref><ref id="B33"><mixed-citation xmlns:xlink="http://www.w3.org/1999/xlink" xlink:type="simple"><person-group><name name-style="western"><surname>Fletcher</surname><given-names>TB</given-names></name></person-group> (<year>1920</year>) <article-title>Life-histories of Indian insects, Microlepidoptera, 5. <tp:taxon-name><tp:taxon-name-part taxon-name-part-type="family">Heliozelidae</tp:taxon-name-part></tp:taxon-name>, <tp:taxon-name><tp:taxon-name-part taxon-name-part-type="family">Heliodinidae</tp:taxon-name-part></tp:taxon-name>, <tp:taxon-name><tp:taxon-name-part taxon-name-part-type="family">Glyphipterygidae</tp:taxon-name-part></tp:taxon-name>, <tp:taxon-name><tp:taxon-name-part taxon-name-part-type="family">Blastobasidae</tp:taxon-name-part></tp:taxon-name> and <tp:taxon-name><tp:taxon-name-part taxon-name-part-type="family">Hyponomeutidae</tp:taxon-name-part></tp:taxon-name>.</article-title><source>Memoirs of the Department of Agriculture in India, Entomological Series</source><volume>6</volume>: <fpage>117</fpage>–<lpage>135</lpage>. [pls. 27–32] <ext-link xlink:type="simple" ext-link-type="uri" xlink:href="http://biodiversitylibrary.org/page/11511436">http://biodiversitylibrary.org/page/11511436</ext-link></mixed-citation></ref><ref id="B68"><mixed-citation xmlns:xlink="http://www.w3.org/1999/xlink" xlink:type="simple"><person-group><name name-style="western"><surname>Milla</surname><given-names>L</given-names></name><name name-style="western"><surname>Nieukerken</surname><given-names>EJ van</given-names></name><name name-style="western"><surname>Vijverberg</surname><given-names>R</given-names></name><name name-style="western"><surname>Doorenweerd</surname><given-names>C</given-names></name><name name-style="western"><surname>Wilcox</surname><given-names>SA</given-names></name><name name-style="western"><surname>Halsey</surname><given-names>M</given-names></name><name name-style="western"><surname>Young</surname><given-names>DA</given-names></name><name name-style="western"><surname>Jones</surname><given-names>T</given-names></name><name name-style="western"><surname>Kallies</surname><given-names>A</given-names></name><name name-style="western"><surname>Hilton</surname><given-names>DJ</given-names></name></person-group> (<year>2017</year>) <article-title>A preliminary molecular phylogeny of shield-bearer moths (<tp:taxon-name><tp:taxon-name-part taxon-name-part-type="order">Lepidoptera</tp:taxon-name-part></tp:taxon-name>: <tp:taxon-name><tp:taxon-name-part taxon-name-part-type="superfamily">Adeloidea</tp:taxon-name-part></tp:taxon-name>: <tp:taxon-name><tp:taxon-name-part taxon-name-part-type="family">Heliozelidae</tp:taxon-name-part></tp:taxon-name>) highlights rich undescribed diversity.</article-title><source>Molecular Phylogenetics and Evolution</source><volume>120</volume>: <fpage>129</fpage>–<lpage>143</lpage>. <ext-link xlink:type="simple" ext-link-type="doi" xlink:href="10.1016/j.ympev.2017.12.004">https://doi.org/10.1016/j.ympev.2017.12.004</ext-link></mixed-citation></ref><ref id="B69"><mixed-citation xmlns:xlink="http://www.w3.org/1999/xlink" xlink:type="simple"><person-group><name name-style="western"><surname>Milla</surname><given-names>L</given-names></name><name name-style="western"><surname>Moussalli</surname><given-names>A</given-names></name><name name-style="western"><surname>Wilcox</surname><given-names>SA</given-names></name><name name-style="western"><surname>Nieukerken</surname><given-names>EJ van</given-names></name><name name-style="western"><surname>Young</surname><given-names>DA</given-names></name><name name-style="western"><surname>Halsey</surname><given-names>M</given-names></name><name name-style="western"><surname>McConville</surname><given-names>T</given-names></name><name name-style="western"><surname>Jones</surname><given-names>TM</given-names></name><name name-style="western"><surname>Kallies</surname><given-names>A</given-names></name><name name-style="western"><surname>Hilton</surname><given-names>DJ</given-names></name></person-group> (<year>2019</year>) <article-title>Phylotranscriptomics resolves phylogeny of the <tp:taxon-name><tp:taxon-name-part taxon-name-part-type="family">Heliozelidae</tp:taxon-name-part></tp:taxon-name> (<tp:taxon-name><tp:taxon-name-part taxon-name-part-type="superfamily">Adeloidea</tp:taxon-name-part></tp:taxon-name>: <tp:taxon-name><tp:taxon-name-part taxon-name-part-type="order">Lepidoptera</tp:taxon-name-part></tp:taxon-name>) and suggests a Late Cretaceous origin in Australia.</article-title><source>Systematic Entomology</source><volume>45</volume>: <fpage>128</fpage>–<lpage>143</lpage>. <ext-link xlink:type="simple" ext-link-type="doi" xlink:href="10.1111/syen.12383">https://doi.org/10.1111/syen.12383</ext-link></mixed-citation></ref></ref-list></tp:taxon-treatment>
